# Supplementary material for: Genome specialization and decay of the strangles pathogen, Streptococcus equi, is driven by persistent infection
Source: Genome Res. 2015 Sep;25(9):1360–71. doi: 10.1101/gr.189803.115 (PMC4561494; doi:10.1101/gr.189803.115)
Supplement: Supplemental Material [file supp_gr.189803.115_SuppTables.xlsx]

## Sheet: Supplementary Table 1
Supplementary Table 1
Legend
S. equi isolates the study.
Original Excel spreadsheet available from ftp://ftp.sanger.ac.uk/pub/pathogens/S_equi_Supplementary_Tables
Isolate	Horse code	Date	Clinical sample	Acute/Carrier	Location	Country	SeM	Clade	ST	Sanger_ID	Biosample #	Accession #	Assembly #
NCTC 9682		1955	-	-	UK	UK	-	2	179	4516_1	ERS003416	ERR045957	CWFG01000001-CWFG01000075
1350		2003-02-20	Swab (carrier)	Carrier	Kent	UK	8	4	179	6817_1#50	ERS044215	ERR059715	CVWY01000001-CVWY01000077
7364		2003-12-12	Guttural pouch	Carrier	Suffolk	UK	11	4	179	6817_1#51	ERS044216	ERR059716	CVXF01000001-CVXF01000080
303		1999-08-11	Nasal swab	-	-	Canada	28	4	179	6817_1#52	ERS044217	ERR059717	CVXE01000001-CVXE01000079
6841		2008-06-12	Swab (carrier)	Carrier	Somerset	UK	28	4	179	6817_1#53	ERS044218	ERR059718	CVXI01000001-CVXI01000086
CF32		1981	Contains an artificial insertion of Tn916 between pcrA and SEQ_1022	-	New York	USA	2	4	179	6817_1#54	ERS044219	ERR059719	CVXG01000001-CVXG01000074
181063		1999-09-27	-	-	-	Australia	15	2	179	6817_1#55	ERS044220	ERR059720	CVXJ01000001-CVXJ01000074
JKS731	JKS731	2007-09-03	Right guttural pouch	Carrier	Lincolnshire	UK	54	2	179	6817_1#56	ERS044221	ERR059721	CVXK01000001-CVXK01000073
JKS917	JKS917	2008-04-08	Right guttural pouch	Carrier	Lincolnshire	UK	54	2	179	6817_1#57	ERS044222	ERR059722	CVXM01000001-CVXM01000072
JKS868	JKS868	2007-12-07	Left guttural pouch	Carrier	Lincolnshire	UK	56	2	179	6817_1#58	ERS044223	ERR059723	CVXO01000001-CVXO01000071
JKS484	JKS484	2008-02-12	Nasopharyngeal swab (carrier)	Carrier	Lincolnshire	UK	53	2	179	6817_1#59	ERS044224	ERR059724	CWEP01000001-CWEP01000065
JKS918	JKS918	2008-02-12	Right guttural pouch	Carrier	Lincolnshire	UK	53	2	179	6817_1#60	ERS044225	ERR059725	CWFJ01000001-CWFJ01000079
JKS063d	JKS063	2008-04-08	Right guttural pouch	Carrier	Lincolnshire	UK	16	2	179	6817_1#61	ERS044226	ERR059726	CWFK01000001-CWFK01000075
JKS054b	JKS054	2007-02-02	Guttural pouch	Carrier	Lincolnshire	UK	44	2	179	6817_1#62	ERS044227	ERR059727	CWFL01000001-CWFL01000072
JKS066	JKS066	2006-09-21	Nasopharyngeal swab	Acute	Lincolnshire	UK	16	2	179	6817_1#63	ERS044228	ERR059728	CWFM01000001-CWFM01000072
JKS260	JKS260	2006-11-23	Nasopharyngeal swab	Acute	Lincolnshire	UK	45	2	179	6817_1#64	ERS044229	ERR059729	CWFN01000001-CWFN01000071
JKS263c	JKS263	2007-02-02	Guttural pouch	Carrier	Lincolnshire	UK	45	2	179	6817_1#65	ERS044230	ERR059730	CWFO01000001-CWFO01000070
JKS433b	JKS433	2007-04-16	Right guttural pouch	Carrier	Cambridgeshire	UK	51	1	179	6817_1#66	ERS044231	ERR059731	CWFS01000001-CWFS01000086
1866		2000	Nasal swab	-	-	Sweden	9	1	179	6817_1#67	ERS044232	ERR059732	CWFT01000001-CWFT01000077
7326		2003-12-11	Submandibular lymph node abscess	Acute	Rutland	UK	68	1	179	6817_1#68	ERS044233	ERR059733	CWFU01000001-CWFU01000076
7171		2003-11-28	Nasal swab	Acute	Shetland	UK	9	1	179	6817_1#69	ERS044234	ERR059734	CWFV01000001-CWFV01000080
JKS547	JKS547	2007-07-17	Left guttural pouch	Carrier	Essex	UK	9	1	151	6817_1#70	ERS044235	ERR059735	CWFW01000001-CWFW01000079
JKS560	JKS560	2007-07-17	Left guttural pouch	Carrier	Essex	UK	9	1	151	6817_1#71	ERS044236	ERR059736	CWFX01000001-CWFX01000072
7329		2006-10-09	Submandibular lymph node abscess	Acute	Cambridgeshire	UK	69	1	151	6817_1#72	ERS044237	ERR059737	CWFY01000001-CWFY01000077
JKS842	JKS842	2007-09-11	Abscess	Acute	Birmingham	UK	46	1	151	6817_2#73	ERS044238	ERR059738	CWFZ01000001-CWFZ01000076
Mo		2008	Brain	Acute	Suffolk	UK	52	1	151	6817_2#74	ERS044239	ERR059739	CWGA01000001-CWGA01000074
JKS540a	JKS540	2007-04-17	Nasopharyngeal swab	Acute	Essex	UK	9	1	179	6817_2#75	ERS044240	ERR059740	CWGB01000001-CWGB01000096
JKS537a	JKS537	2007-04-17	Nasopharyngeal swab	Acute	Essex	UK	9	1	179	6817_2#76	ERS044241	ERR059741	CWGC01000001-CWGC01000098
JKS807	JKS807	2007-09-22	Nasopharyngeal swab	Acute	Warwickshire	UK	55	1	179	6817_2#77	ERS044242	ERR059742	CWGD01000001-CWGD01000080
JKS536	JKS537	2007-07-18	Left guttural pouch	Carrier	Essex	UK	9	1	179	6817_2#78	ERS044243	ERR059743	CWGE01000001-CWGE01000094
JKS537b	JKS537	2007-07-18	Right guttural pouch	Carrier	Essex	UK	9	1	179	6817_2#79	ERS044244	ERR059744	CWGF01000001-CWGF01000099
JKS556	JKS556	2007-07-17	Right guttural pouch	Carrier	Essex	UK	9	1	179	6817_2#80	ERS044245	ERR059745	CVXQ01000001-CVXQ01000083
JKS551	JKS551	2007-07-18	Left guttural pouch	Carrier	Essex	UK	9	1	179	6817_2#81	ERS044246	ERR059746	CVXT01000001-CVXT01000096
JKS540b	JKS540	2007-07-18	Left guttural pouch	Carrier	Essex	UK	del	1	179	6817_2#82	ERS044247	ERR059747	CVXR01000001-CVXR01000101
JKS549	JKS549	2007-07-18	Right guttural pouch	Carrier	Essex	UK	del	1	179	6817_2#83	ERS044248	ERR059748	CVXS01000001-CVXS01000092
SA		1995-12-10	-	-	-	Ireland	1	3	179	6817_2#84	ERS044249	ERR059749	CVXU01000001-CVXU01000075
JKS628c	JKS628	2007-10-09	Right guttural pouch	Carrier	Essex	UK	1	3	179	6817_2#85	ERS044250	ERR059750	CVXX01000001-CVXX01000080
JKS628d	JKS628	2007-10-09	Left guttural pouch	Carrier	Essex	UK	1	3	179	6817_2#86	ERS044251	ERR059751	CVXV01000001-CVXV01000073
JKS043	JKS043	2006-09-22	Nasopharyngeal swab	Acute	Norfolk	UK	70	3	179	6817_2#87	ERS044252	ERR059752	CVXW01000001-CVXW01000075
8229		2004-11-30	Dog tonsil (Ladlow et al., 2006)	Acute	Suffolk	UK	6	3	179	6817_2#88	ERS044253	ERR059753	CVXY01000001-CVXY01000082
3154		2004-04-15	Nasal swab	Acute	Suffolk	UK	12	3	179	6817_2#89	ERS044254	ERR059754	CVXZ01000001-CVXZ01000079
851	horse X	2005-01-28	Guttural pouch	Carrier	Berwickshire	UK	4	3	179	6817_2#90	ERS044255	ERR059755	CVYA01000001-CVYA01000076
JKS628a	JKS628	2007-10-09	Swab (carrier)	Carrier	Essex	UK	6	3	179	6817_2#91	ERS044256	ERR059756	CVYB01000001-CVYB01000080
JKS628b	JKS628	2007-10-09	Swab (carrier)	Carrier	Essex	UK	6	3	179	6817_2#92	ERS044257	ERR059757	CVYC01000001-CVYC01000079
JKS642	JKS642	2007-10-09	Left guttural pouch	Carrier	Essex	UK	6	3	179	6817_2#93	ERS044258	ERR059758	CVYD01000001-CVYD01000086
JKS627	JKS627	2007-06-01	Nasopharyngeal swab	Acute	Essex	UK	7	3	179	6817_2#94	ERS044259	ERR059759	CVYE01000001-CVYE01000083
JKS652	JKS652	2007-10-08	Left guttural pouch	Carrier	Essex	UK	7	3	179	6817_2#95	ERS044260	ERR059760	CVYH01000001-CVYH01000083
JKS640b	JKS640	2007-10-08	Left guttural pouch	Carrier	Essex	UK	7	3	179	6817_2#96	ERS044261	ERR059761	CVYN01000001-CVYN01000085
40057		-	-	-	-	Ireland	1	3	179	6830_4#73	ERS044430	ERR059762	CVYI01000001-CVYI01000080
40247		-	-	-	-	Ireland	9	1	179	6830_4#74	ERS044431	ERR059763	CVYJ01000001-CVYJ01000091
40133		-	-	-	-	Ireland	9	1	179	6830_4#75	ERS044432	ERR059764	CVYF01000001-CVYF01000079
41349		-	-	-	-	Ireland	9	1	179	6830_4#76	ERS044433	ERR059765	CVYK01000001-CVYK01000079
40454		-	-	-	-	Ireland	9	1	179	6830_4#77	ERS044434	ERR059766	CVYG01000001-CVYG01000078
39989		-	-	-	-	Ireland	9	1	179	6830_4#78	ERS044435	ERR059767	CVYM01000001-CVYM01000077
41161		-	-	-	-	Ireland	9	1	179	6830_4#79	ERS044436	ERR059768	CVYL01000001-CVYL01000076
42419		-	-	-	-	Ireland	9	1	179	6830_4#80	ERS044437	ERR059769	CVZA01000001-CVZA01000080
58425		-	-	-	-	Ireland	9	1	179	6830_4#81	ERS044438	ERR059770	CVYP01000001-CVYP01000073
40245		-	-	-	-	Ireland	9	1	179	6830_4#82	ERS044439	ERR059771	CVZK01000001-CVZK01000092
40073		-	-	-	-	Ireland	9	1	179	6830_4#83	ERS044440	ERR059772	CVYY01000001-CVYY01000084
40246		-	-	-	-	Ireland	9	1	179	6830_4#84	ERS044441	ERR059773	CVZH01000001-CVZH01000092
Asko 87		2008-11-12	Nasal swab	-	-	Sweden	6	3	179	6830_4#85	ERS044442	ERR059774	CVYU01000001-CVYU01000079
Erikssund 65		2008-11-20	Nasal swab	-	-	Sweden	1	3	179	6830_4#86	ERS044443	ERR059775	CVZL01000001-CVZL01000102
Ormeryd 70		2008-12-01	Nasal swab	-	-	Sweden	6	3	179	6830_4#87	ERS044444	ERR059776	CVYS01000001-CVYS01000078
Malasker 217		2009-02-26	Nasal swab	-	-	Sweden	72	1	179	6830_4#88	ERS044445	ERR059777	CVYT01000001-CVYT01000077
Hasta 229		2009-03-09	Nasal swab	-	-	Sweden	1	3	179	6830_4#89	ERS044446	ERR059778	CVYO01000001-CVYO01000068
Heby 1		2009-11-26	Nasal swab	-	-	Sweden	71	3	179	6830_4#90	ERS044447	ERR059779	CVYX01000001-CVYX01000076
Hornline 11		2009-12-01	Nasal swab	-	-	Sweden	72	1	179	6830_4#91	ERS044448	ERR059780	CVYR01000001-CVYR01000077
Torsfall 5		2009-12-12	Nasal swab	-	-	Sweden	72	1	179	6830_4#92	ERS044449	ERR059781	CVYQ01000001-CVYQ01000078
CCUG 27367		1990-10-26	Abscess	Acute	-	Sweden	-	1	179	6830_4#93	ERS044450	ERR059782	CVZB01000001-CVZB01000082
B		2010-06-01	Nasal swab	Acute	-	Saudi Arabia	-	4	179	6830_4#94	ERS044451	ERR059783	CVYV01000001-CVYV01000083
W		2011-04-01	Nasal swab	Acute	-	Saudi Arabia	-	4	179	6830_4#95	ERS044452	ERR059784	CVZG01000001-CVZG01000081
L		2011-04-01	Nasal swab	Acute	-	Saudi Arabia	-	4	179	6830_4#96	ERS044453	ERR059785	CVZF01000001-CVZF01000079
JKS852	JKS852	2007-10-09	Left guttural pouch	Carrier	Essex	UK	7	3	179	6903_2#1	ERS044262	ERR064430	CWAC01000001-CWAC01000087
JKS133b	JKS133	2007-06-06	Right guttural pouch	Carrier	Leicestershire	UK	6	3	179	6903_2#10	ERS044271	ERR064439	CVYZ01000001-CVYZ01000076
JKS133c	JKS133	2007-07-05	Left guttural pouch	Carrier	Leicestershire	UK	6	3	179	6903_2#11	ERS044272	ERR064440	CVYW01000001-CVYW01000077
JKS133d	JKS133	2007-08-07	Right guttural pouch	Carrier	Leicestershire	UK	6	3	179	6903_2#12	ERS044273	ERR064441	CVZD01000001-CVZD01000078
JKS487a	JKS487	2007-04-02	Nasopharyngeal swab	Acute	Cambridgeshire	UK	9	1	179	6903_2#13	ERS044274	ERR064442	CVZC01000001-CVZC01000079
JKS487b	JKS487	2007-07-11	Left guttural pouch	Carrier	Cambridgeshire	UK	9	1	179	6903_2#14	ERS044275	ERR064443	CVZE01000001-CVZE01000074
JKS487c	JKS487	2007-07-11	Right guttural pouch	Carrier	Cambridgeshire	UK	9	1	179	6903_2#15	ERS044276	ERR064444	CVZI01000001-CVZI01000076
JKS488a	JKS488	2007-06-07	Nasopharyngeal swab	Acute	Cambridgeshire	UK	9	1	179	6903_2#16	ERS044277	ERR064445	CVZJ01000001-CVZJ01000072
JKS488b	JKS488	2007-07-11	Left guttural pouch	Carrier	Cambridgeshire	UK	9	1	179	6903_2#17	ERS044278	ERR064446	CVZM01000001-CVZM01000076
JKS054a	JKS054	2006-11-02	Nasopharyngeal swab	Acute	Lincolnshire	UK	44	2	179	6903_2#19	ERS044280	ERR064448	CVZN01000001-CVZN01000072
JKS640a	JKS640	2007-06-01	Nasopharyngeal swab	Acute	Essex	UK	7	3	179	6903_2#2	ERS044263	ERR064431	CVZV01000001-CVZV01000082
JKS063a	JKS063	2006-09-21	Nasopharyngeal swab	Acute	Lincolnshire	UK	16	2	179	6903_2#20	ERS044281	ERR064449	CVZP01000001-CVZP01000076
JKS063b	JKS063	2008-03-12	Left guttural pouch	Carrier	Lincolnshire	UK	16	2	179	6903_2#21	ERS044282	ERR064450	CVZQ01000001-CVZQ01000075
JKS063c	JKS063	2008-03-12	Left guttural pouch	Carrier	Lincolnshire	UK	16	2	179	6903_2#22	ERS044283	ERR064451	CVZO01000001-CVZO01000069
JKS092	JKS092	2006-11-15	Abscess	Acute	Lincolnshire	UK	44	2	179	6903_2#23	ERS044284	ERR064452	CVZR01000001-CVZR01000075
JKS099a	JKS099	2006-11-02	Nasopharyngeal swab	Acute	Lincolnshire	UK	16	2	179	6903_2#24	ERS044285	ERR064453	CVZY01000001-CVZY01000075
JKS044b	JKS044	2006-11-09	Right guttural pouch	Carrier	Norfolk	UK	6	3	179	6903_2#4	ERS044265	ERR064433	CVZU01000001-CVZU01000079
JKS121a	JKS121	2007-01-30	Right guttural pouch	Carrier	Leicestershire	UK	9	1	179	6903_2#5	ERS044266	ERR064434	CWAA01000001-CWAA01000081
JKS121b	JKS121	2007-01-30	Right guttural pouch	Carrier	Leicestershire	UK	9	1	179	6903_2#6	ERS044267	ERR064435	CWAB01000001-CWAB01000080
JKS128a	JKS128	2006-10-27	Nasopharyngeal swab	Acute	Leicestershire	UK	6	3	179	6903_2#7	ERS044268	ERR064436	CVZW01000001-CVZW01000075
JKS099c	JKS099	2007-10-11	Right guttural pouch	Carrier	Lincolnshire	UK	16	2	179	6903_3#26	ERS044287	ERR064455	CVZS01000001-CVZS01000074
JKS099d	JKS099	2007-10-11	Right guttural pouch	Carrier	Lincolnshire	UK	16	2	179	6903_3#27	ERS044288	ERR064456	CVZT01000001-CVZT01000076
JKS225a	JKS225	2006-11-15	Nasopharyngeal swab	Acute	Lincolnshire	UK	44	2	179	6903_3#28	ERS044289	ERR064457	CVZX01000001-CVZX01000072
JKS225b	JKS225	2007-03-28	Nasopharyngeal swab (carrier)	Carrier	Lincolnshire	UK	44	2	179	6903_3#29	ERS044290	ERR064458	CWAD01000001-CWAD01000068
JKS225c	JKS225	2007-05-03	Nasal discharge	Carrier	Lincolnshire	UK	44	2	179	6903_3#30	ERS044291	ERR064459	CWAN01000001-CWAN01000166
JKS225d	JKS225	2007-12-10	Left guttural pouch	Carrier	Lincolnshire	UK	44	2	179	6903_3#31	ERS044292	ERR064460	CWAE01000001-CWAE01000073
JKS225e	JKS225	2007-12-10	Right guttural pouch	Carrier	Lincolnshire	UK	44	2	179	6903_3#32	ERS044293	ERR064461	CWAG01000001-CWAG01000077
JKS263a	JKS263	2006-11-22	Nasopharyngeal swab	Acute	Lincolnshire	UK	45	2	179	6903_3#33	ERS044294	ERR064462	CWAF01000001-CWAF01000072
JKS263b	JKS263	2007-05-04	Nasopharyngeal swab	Carrier	Lincolnshire	UK	45	2	179	6903_3#34	ERS044295	ERR064463	CWAH01000001-CWAH01000073
JKS323a	JKS323	2007-05-10	Nasopharyngeal swab	Acute	Lincolnshire	UK	16	2	179	6903_3#35	ERS044296	ERR064464	CWAK01000001-CWAK01000080
JKS323b	JKS323	2008-03-05	Right guttural pouch	Carrier	Lincolnshire	UK	16	2	179	6903_3#36	ERS044297	ERR064465	CWAI01000001-CWAI01000071
JKS659a	JKS659	2007-07-06	Nasopharyngeal swab (carrier)	Carrier	Lincolnshire	UK	6	3	179	6903_3#37	ERS044298	ERR064466	CWAJ01000001-CWAJ01000073
JKS659b	JKS659	2007-08-15	Right guttural pouch	Carrier	Lincolnshire	UK	6	3	179	6903_3#38	ERS044299	ERR064467	CWAL01000001-CWAL01000078
JKS659c	JKS659	2007-08-15	Left guttural pouch	Carrier	Lincolnshire	UK	6	3	179	6903_3#39	ERS044300	ERR064468	CWAM01000001-CWAM01000077
JKS880	JKS880	2007-11-27	Left guttural pouch	Carrier	Lincolnshire	UK	9	1	179	6903_3#40	ERS044301	ERR064469	CWAO01000001-CWAO01000080
JKS458a	JKS458	2007-03-15	Nasopharyngeal swab	Acute	Warwickshire	UK	9	1	179	6903_3#41	ERS044302	ERR064470	CWAP01000001-CWAP01000092
JKS458b	JKS458	2007-07-30	Right guttural pouch	Carrier	Warwickshire	UK	9	1	151	6903_3#42	ERS044303	ERR064471	CWAR01000001-CWAR01000077
JKS750a	JKS750	2007-07-24	Nasopharyngeal swab	Acute	Warwickshire	UK	9	1	151	6903_3#43	ERS044304	ERR064472	CWAQ01000001-CWAQ01000079
JKS750b	JKS750	2007-09-11	Left guttural pouch	Carrier	Warwickshire	UK	9	1	151	6903_3#44	ERS044305	ERR064473	CWAS01000001-CWAS01000074
JKS829b	JKS829	2007-11-19	Left guttural pouch	Carrier	Warwickshire	UK	9	1	179	6903_3#46	ERS044307	ERR064475	CWAT01000001-CWAT01000075
JKS829c	JKS829	2007-11-19	Right guttural pouch	Carrier	Warwickshire	UK	9	1	179	6903_3#47	ERS044308	ERR064476	CWAU01000001-CWAU01000074
JKS398a	JKS398	2006-12-13	Nasopharyngeal swab	Acute	Suffolk	UK	6	3	179	6903_3#48	ERS044309	ERR064477	CWAV01000001-CWAV01000079
JKS398b	JKS398	2007-03-21	Chondroid LGP	Carrier	Suffolk	UK	6	3	179	6903_4#49	ERS044310	ERR064478	CWAX01000001-CWAX01000084
JKS399a	JKS399	2007-03-26	Nasopharyngeal swab	Carrier	Suffolk	UK	6	3	179	6903_4#50	ERS044311	ERR064479	CWAW01000001-CWAW01000078
JKS399b	JKS399	2007-04-17	Right guttural pouch	Carrier	Suffolk	UK	6	3	179	6903_4#51	ERS044312	ERR064480	CWAY01000001-CWAY01000079
JKS433a	JKS433	2007-02-07	Nasopharyngeal swab	Acute	Cambridgeshire	UK	51	1	179	6903_4#52	ERS044313	ERR064481	CWBB01000001-CWBB01000087
JKS595a	JKS595	2007-05-05	Nasopharyngeal swab	Acute	Essex	UK	7	3	179	6903_4#55	ERS044316	ERR064484	CWAZ01000001-CWAZ01000080
JKS516a	JKS516	2007-03-23	Nasopharyngeal swab	Acute	Essex	UK	46	1	151	6903_4#57	ERS044318	ERR064486	CWBA01000001-CWBA01000079
JKS516b	JKS516	2007-07-30	Left guttural pouch	Carrier	Essex	UK	46	1	151	6903_4#58	ERS044319	ERR064487	CWBC01000001-CWBC01000075
JKS521a	JKS521	2007-05-01	Nasopharyngeal swab	Acute	Essex	UK	46	1	151	6903_4#59	ERS044320	ERR064488	CWBD01000001-CWBD01000079
JKS521b	JKS521	2007-07-30	Right guttural pouch	Carrier	Essex	UK	9	1	151	6903_4#60	ERS044321	ERR064489	CWBE01000001-CWBE01000076
bb810086		2008-09-23	Submandibular lymph node abscess	Acute	Wiltshire	UK	9	1	179	6903_4#61	ERS044322	ERR064490	CWBF01000001-CWBF01000076
bb712517		2007-12-27	Submandibular lymph node abscess	Acute	Staffordshire	UK	51	1	179	6903_4#62	ERS044323	ERR064491	CWBJ01000001-CWBJ01000090
bb800359		2008-01-08	Submandibular lymph node abscess	Acute	Huddersfield	UK	59	3	179	6903_4#63	ERS044324	ERR064492	CWBH01000001-CWBH01000079
bb801006		2008-01-24	Abscess	Acute	Norfolk	UK	59	3	179	6903_4#64	ERS044325	ERR064493	CWBI01000001-CWBI01000084
bb802336		2008-02-27	Nasal swab	Carrier	East Sussex	UK	6	3	179	6903_4#65	ERS044326	ERR064494	CWBG01000001-CWBG01000076
bb808767		2008-08-13	Abscess	Acute	Cheshire	UK	9	1	179	6903_4#66	ERS044327	ERR064495	CWBM01000001-CWBM01000087
bb800232		2008-01-05	Submandibular lymph node abscess	Acute	West Midlands	UK	9	1	179	6903_4#67	ERS044328	ERR064496	CWBK01000001-CWBK01000080
bb806565		2008-06-09	Abscess	Acute	Surrey	UK	61	4	179	6903_4#69	ERS044330	ERR064498	CWBN01000001-CWBN01000081
bb807033		2008-06-17	Submandibular lymph node abscess	Acute	Gloucestershire	UK	9	1	179	6903_4#70	ERS044331	ERR064499	CWBL01000001-CWBL01000074
bb801498		2008-02-04	Guttural pouch	Carrier	Kent	UK	9	1	179	6903_4#71	ERS044332	ERR064500	CWBR01000001-CWBR01000083
bb807040		2008-06-17	Guttural pouch	Carrier	Lanarkshire	UK	7	3	179	6903_4#72	ERS044333	ERR064501	CWBY01000001-CWBY01000090
bb807870		2008-07-14	Guttural pouch	Carrier	Gloucestershire	UK	7	3	179	6903_5#73	ERS044334	ERR064502	CWBW01000001-CWBW01000083
bb807873		2008-07-14	Guttural pouch	Carrier	Gloucestershire	UK	7	3	179	6903_5#74	ERS044335	ERR064503	CWBV01000001-CWBV01000084
bb808016		2008-07-17	Guttural pouch	Carrier	Gloucestershire	UK	7	3	179	6903_5#75	ERS044336	ERR064504	CWCF01000001-CWCF01000094
bb808026		2008-07-17	Guttural pouch	Carrier	Gloucestershire	UK	7	3	179	6903_5#76	ERS044337	ERR064505	CWBU01000001-CWBU01000084
bb808271		2008-07-24	Guttural pouch	Carrier	Lanarkshire	UK	9	1	151	6903_5#77	ERS044338	ERR064506	CWBP01000001-CWBP01000076
bb808451		2008-07-31	Retropharyngeal lymph node abscess	Acute	Essex	UK	59	3	179	6903_5#78	ERS044339	ERR064507	CWBT01000001-CWBT01000081
bb808933		2008-08-18	Guttural pouch	Carrier	Devon	UK	59	3	179	6903_5#79	ERS044340	ERR064508	CWBO01000001-CWBO01000070
bb809716		2008-09-12	Guttural pouch	Carrier	Ayrshire	UK	9	1	151	6903_5#80	ERS044341	ERR064509	CWBQ01000001-CWBQ01000077
bb800589		2008-01-14	Guttural pouch	Carrier	Gloucestershire	UK	6	3	179	6903_5#81	ERS044342	ERR064510	CWBS01000001-CWBS01000080
bb806801		2008-06-11	Guttural pouch	Carrier	Hertfordshire	UK	9	1	179	6903_5#82	ERS044343	ERR064511	CWBX01000001-CWBX01000084
bb808034		2008-07-17	Retropharyngeal lymph node abscess	Acute	Pembrokeshire	UK	51	1	179	6903_5#83	ERS044344	ERR064512	CWCE01000001-CWCE01000078
1766		2010-02-24	Guttural pouch	Carrier	Bristol	UK	6	3	179	6903_5#84	ERS044345	ERR064513	CWCS01000001-CWCS01000167
1862		2010-02-25	Guttural pouch	Carrier	Suffolk	UK	76	1	151	6903_5#85	ERS044346	ERR064514	CWBZ01000001-CWBZ01000074
2639		2010-03-23	Left guttural pouch	Carrier	Norfolk	UK	59	3	179	6903_5#86	ERS044347	ERR064515	CWCI01000001-CWCI01000082
2643	horse Y	2010-03-23	Guttural pouch	Carrier	Norfolk	UK	75	1	179	6903_5#87	ERS044348	ERR064516	CWCA01000001-CWCA01000073
3014		2010-04-06	Guttural pouch	Carrier	Somerset	UK	59	3	179	6903_5#88	ERS044349	ERR064517	CWCG01000001-CWCG01000077
3016		2010-04-06	Guttural pouch	Carrier	Somerset	UK	59	3	179	6903_5#89	ERS044350	ERR064518	CWCK01000001-CWCK01000082
3778		2010-04-27	Guttural pouch	Carrier	Buckinghamshire	UK	9	1	151	6903_5#90	ERS044351	ERR064519	CWCB01000001-CWCB01000073
4114		2010-05-10	Guttural pouch	Carrier	Leicestershire	UK	73	1	151	6903_5#91	ERS044352	ERR064520	CWCC01000001-CWCC01000072
4384	horse Y	2010-05-18	Guttural pouch	Carrier	Norfolk	UK	75	1	179	6903_5#92	ERS044353	ERR064521	CWCD01000001-CWCD01000070
4585		2010-05-24	Guttural pouch	Carrier	Lancashire	UK	59	3	179	6903_5#93	ERS044354	ERR064522	CWCH01000001-CWCH01000072
5671		2010-07-02	Guttural pouch	Carrier	Gloucestershire	UK	9	1	151	6903_5#94	ERS044355	ERR064523	CWCJ01000001-CWCJ01000071
6373		2010-08-05	Guttural pouch	Carrier	Essex	UK	6	3	179	6903_5#95	ERS044356	ERR064524	CWCQ01000001-CWCQ01000111
6611		2010-08-20	Left guttural pouch	Carrier	Gloucestershire	UK	9	1	151	6903_6#1	ERS044358	ERR064526	CWCX01000001-CWCX01000080
3459		2010-04-16	Abscess	Acute	Northumberland	UK	74	4	179	6903_6#10	ERS044367	ERR064535	CWCL01000001-CWCL01000076
BB103679		2010-04-26	Abscess	Acute	Wrexham	UK	46	1	151	6903_6#11	ERS044368	ERR064536	CWCM01000001-CWCM01000076
4592		2010-05-24	Submandibular lymph node abscess	Acute	Kent	UK	9	1	151	6903_6#12	ERS044369	ERR064537	CWCN01000001-CWCN01000075
4994		2010-06-09	Retropharyngeal lymph node abscess	Acute	Durham	UK	9	1	179	6903_6#13	ERS044370	ERR064538	CWCO01000001-CWCO01000077
5874		2010-07-12	Abscess	Acute	East Sussex	UK	9	1	151	6903_6#14	ERS044371	ERR064539	CWCR01000001-CWCR01000078
6220		2010-07-29	Abscess	Acute	Leicestershire	UK	9	1	151	6903_6#15	ERS044372	ERR064540	CWCP01000001-CWCP01000075
6778		2010-08-31	Abscess	Acute	West Sussex	UK	9	1	151	6903_6#16	ERS044373	ERR064541	CWCT01000001-CWCT01000088
7137		2010-09-21	Abscess	Acute	Gloucestershire	UK	9	1	151	6903_6#17	ERS044374	ERR064542	CWCW01000001-CWCW01000091
1424		2010-02-14	Submandibular lymph node abscess	Acute	South Yorkshire	UK	9	1	179	6903_6#18	ERS044375	ERR064543	CWCV01000001-CWCV01000080
1649		2010-02-17	Submandibular lymph node abscess	Acute	Bedfordshire	UK	62	1	179	6903_6#19	ERS044376	ERR064544	CWCU01000001-CWCU01000073
6684		2010-08-24	Guttural pouch	Carrier	Surrey	UK	83	3	179	6903_6#2	ERS044359	ERR064527	CWDD01000001-CWDD01000081
3091		2010-04-07	Swab	Acute	Worcestershire	UK	80	1	179	6903_6#20	ERS044377	ERR064545	CWCZ01000001-CWCZ01000078
7766		2010-10-28	Parotid abscess	Acute	Aberdeenshire	UK	9	1	151	6903_6#21	ERS044378	ERR064546	CWCY01000001-CWCY01000078
102532		2011-03-21	Guttural pouch	Carrier	Gloucestershire	UK	-	1	151	6903_6#22	ERS044379	ERR064547	CWDA01000001-CWDA01000078
Lady		2011-05-05	Swab (carrier)	Carrier	Yorkshire	UK	-	1	151	6903_6#23	ERS044380	ERR064548	CWDB01000001-CWDB01000078
Gimbaya		2011-04-07	Swab (carrier)	Carrier	West Sussex	UK	-	1	179	6903_6#24	ERS044381	ERR064549	CWDC01000001-CWDC01000079
7231		2010-09-27	Guttural pouch	Carrier	East Sussex	UK	9	1	151	6903_6#3	ERS044360	ERR064528	CWDE01000001-CWDE01000125
7274	horse Z	2010-09-30	Left guttural pouch	Carrier	Herefordshire	UK	9	1	179	6903_6#4	ERS044361	ERR064529	CWDF01000001-CWDF01000074
7394		2010-10-08	Guttural pouch	Carrier	Cheshire	UK	9	1	151	6903_6#5	ERS044362	ERR064530	CWDG01000001-CWDG01000073
7438		2010-10-12	Guttural pouch	Carrier	Gloucestershire	UK	9	1	151	6903_6#6	ERS044363	ERR064531	CWDI01000001-CWDI01000073
7275	horse Z	2010-09-30	Chondroid	Carrier	Herefordshire	UK	9	1	179	6903_6#7	ERS044364	ERR064532	CWDH01000001-CWDH01000070
1638		2010-02-15	Swab (carrier)	Carrier	Hertfordshire	UK	9 truncated	1	151	6903_6#8	ERS044365	ERR064533	CWDK01000001-CWDK01000080
2724		2010-03-26	Retropharyngeal lymph node abscess	Acute	Berwickshire	UK	7	3	179	6903_6#9	ERS044366	ERR064534	CWDJ01000001-CWDJ01000079
Benny13	Benny	2011-06-10	Chondroid	Carrier	Norfolk	UK	-	3	179	6903_7#25	ERS044382	ERR064550	CWDL01000001-CWDL01000084
Benny110	Benny	2011-06-10	Chondroid	Carrier	Norfolk	UK	-	3	179	6903_7#26	ERS044383	ERR064551	CWDM01000001-CWDM01000084
2424	horse X	2005-03-29	Sinus (carrier)	Carrier	Berwickshire	UK	4	3	179	6903_7#27	ERS044384	ERR064552	CWDN01000001-CWDN01000081
Benny 113	Benny	2011-06-10	Chondroid	Carrier	Norfolk	UK	-	3	179	6903_7#28	ERS044385	ERR064553	CWDP01000001-CWDP01000083
1165	horse X	2005-02-10	Sinus (carrier)	Carrier	Berwickshire	UK	6	3	179	6903_7#29	ERS044386	ERR064554	CWDO01000001-CWDO01000080
3446	horse X	2005-04-29	Sinus (carrier)	Carrier	Berwickshire	UK	4	3	179	6903_7#30	ERS044387	ERR064555	CWDQ01000001-CWDQ01000074
Benny 211	Benny	2011-06-10	Chondroid	Carrier	Norfolk	UK	-	3	179	6903_7#31	ERS044388	ERR064556	CWDT01000001-CWDT01000086
223		-	Lip abscess following vaccination on 11/01/2005	-	Berwickshire	UK	1	3	179	6903_7#32	ERS044389	ERR064557	CWDU01000001-CWDU01000078
199		2005-01-08	Abscess (vaccinated 22/12/04)	Acute	Berwickshire	UK	4	3	179	6903_7#33	ERS044390	ERR064558	CWDR01000001-CWDR01000078
347		2005-01-13	Nasal swab	Acute	Berwickshire	UK	4	3	179	6903_7#34	ERS044391	ERR064559	CWDS01000001-CWDS01000076
Benny 215	Benny	2011-06-10	Chondroid	Carrier	Norfolk	UK	-	3	179	6903_7#35	ERS044392	ERR064560	CWEA01000001-CWEA01000086
7060		2003-11-26	Submandibular lymph node abscess	Acute	Suffolk	UK	6	3	179	6903_7#36	ERS044393	ERR064561	CWDZ01000001-CWDZ01000089
7066		2003-11-26	Submandibular lymph node abscess	Acute	Suffolk	UK	6	3	179	6903_7#37	ERS044394	ERR064562	CWEC01000001-CWEC01000086
7176		2003-12-01	Conjunctival swab	Acute	Suffolk	UK	6	3	179	6903_7#38	ERS044395	ERR064563	CWDV01000001-CWDV01000083
Benny 36	Benny	2011-06-10	Chondroid	Carrier	Norfolk	UK	-	3	179	6903_7#39	ERS044396	ERR064564	CWDW01000001-CWDW01000083
1931		2004-03-05	Cervical lymph node abscess	Acute	Suffolk	UK	7	3	179	6903_7#40	ERS044397	ERR064565	CWEG01000001-CWEG01000089
1932		2004-03-05	Cervical lymph node abscess	Acute	Suffolk	UK	7	3	179	6903_7#41	ERS044398	ERR064566	CWEL01000001-CWEL01000087
Benny 310	Benny	2011-06-10	Chondroid	Carrier	Norfolk	UK	-	3	179	6903_7#42	ERS044399	ERR064567	CWEM01000001-CWEM01000089
Benny 46	Benny	2011-06-10	Chondroid	Carrier	Norfolk	UK	-	3	179	6903_7#43	ERS044400	ERR064568	CWEH01000001-CWEH01000087
Benny 411	Benny	2011-06-10	Chondroid	Carrier	Norfolk	UK	-	3	179	6903_7#44	ERS044401	ERR064569	CWED01000001-CWED01000083
353		2005-01-13	Submandibular lymph node abscess	Acute	Hertfordshire	UK	9	1	179	6903_7#47	ERS044404	ERR064572	CWEB01000001-CWEB01000079
354		2005-01-13	Submandibular lymph node abscess	Acute	Hertfordshire	UK	9	1	179	6903_7#48	ERS044405	ERR064573	CWEE01000001-CWEE01000082
7140		2003-11-28	Left guttural pouch	Carrier	Hampshire	UK	9	1	179	6903_8#50	ERS044407	ERR064575	CWDX01000001-CWDX01000076
1293		2005-02-16	Nasal swab (vaccinated 21/01/05)	Acute	Greater Manchester	UK	9	1	179	6903_8#51	ERS044408	ERR064576	CWDY01000001-CWDY01000077
3081		2005-04-19	Swab (carrier)	Carrier	Dorset	UK	9	1	179	6903_8#52	ERS044409	ERR064577	CWEJ01000001-CWEJ01000079
3526		2005-05-05	Nasal swab	Acute	Surrey	UK	9	1	151	6903_8#53	ERS044410	ERR064578	CWEI01000001-CWEI01000078
3679		2005-05-10	Nasal swab (vaccinated 12/01/05 and 10/02/05)	Acute	Surrey	UK	9	1	151	6903_8#54	ERS044411	ERR064579	CWEF01000001-CWEF01000072
3680		2005-05-10	Nasal swab (vaccinated 09/02/05)	Acute	Surrey	UK	9	1	151	6903_8#55	ERS044412	ERR064580	CWEK01000001-CWEK01000074
3682		2005-05-10	Nasal swab (vaccinated 12/01/05 and 10/02/05)	Acute	Surrey	UK	9	1	151	6903_8#56	ERS044413	ERR064581	CWEN01000001-CWEN01000077
Pinnacle H+		-	Zoetis vaccine	-	-	USA	2	4	179	6903_8#57	ERS044414	ERR064582	CWES01000001-CWES01000077
Pinnacle H-		-	Zoetis vaccine	-	-	USA	2	4	179	6903_8#58	ERS044415	ERR064583	CWEQ01000001-CWEQ01000073
TW928		1990	Equilis StrepE vaccine MSD	-	-	The Netherlands	1	3	179	6903_8#59	ERS044416	ERR064584	CWEV01000001-CWEV01000075
AS270b		2010	-	-	-	New Zealand	-	1	179	6903_8#61	ERS044418	ERR064586	CWEX01000001-CWEX01000080
Tx		2010-02-05	Abscess	Acute	-	Belgium	-	1	179	6903_8#62	ERS044419	ERR064587	CWEY01000001-CWEY01000079
VH		2010-07-29	Nasal swab	-	-	Belgium	-	1	179	6903_8#63	ERS044420	ERR064588	CWEW01000001-CWEW01000078
101872		2010-10-15	Nasal swab	-	-	Belgium	-	1	151	6903_8#64	ERS044421	ERR064589	CWEZ01000001-CWEZ01000073
AV		2010-03-18	Nasal swab	-	-	Belgium	-	1	179	6903_8#65	ERS044422	ERR064590	CWFA01000001-CWFA01000079
101025		2010-06-08	Nasal swab	-	-	Belgium	-	1	151	6903_8#67	ERS044424	ERR064592	CWFB01000001-CWFB01000082
To		2009-07-22	Abscess	Acute	-	Belgium	-	1	179	6903_8#68	ERS044425	ERR064593	CWFC01000001-CWFC01000080
Fe		2009-09-18	Parotid abscess	Acute	-	Belgium	-	1	179	6903_8#69	ERS044426	ERR064594	CWFF01000001-CWFF01000085
VD		2009-09-14	Chest abscess	Acute	-	Belgium	-	1	179	6903_8#70	ERS044427	ERR064595	CWFI01000001-CWFI01000093
21194		2007	Nasal swab	-	-	Ireland	-	3	179	6903_8#71	ERS044428	ERR064596	CWFD01000001-CWFD0100007
41827		-	-	-	-	Ireland	9	1	179	6903_8#72	ERS044429	ERR064597	CWFE01000001-CWFE01000079
4047		1990	Submandibular lymph node abscess	Acute	Hampshire	UK	3	3	179	S_equi	FM204883	NC_012471

## Sheet: Supplementary Table 2
Supplementary Table 2
Legend
List of variable sites identified in isolates included in the study.
Original Excel spreadsheet available from ftp://ftp.sanger.ac.uk/pub/pathogens/S_equi_Supplementary_Tables
Position in alignment	Position in Se4047	CDS/rRNA/tRNA/Intergenic	Strand	CDS name	Product	Synonymous/Non-synonymous	Reference base	Alternate base	# with alternate base	NCTC 9682	1350	7364	303	6841	CF32	181063	JKS731	JKS917	JKS868	JKS484	JKS918	JKS063d	JKS054b	JKS066	JKS260	JKS263c	JKS433b	1866	7326	7171	JKS547	JKS560	7329	JKS842	Mo	JKS540a	JKS537a	JKS807	JKS536	JKS537b	JKS556	JKS551	JKS540b	JKS549	SA	JKS628c	JKS628d	JKS043	8229
33	33	CDS	1	dnaA	chromosomal replication initiator protein	S	G	A	2	.	.	.	.	.	.	.	.	.	.	.	.	.	.	.	.	.	.	.	.	.	.	.	.	.	.	.	.	.	.	.	.	.	.	.	.	.	.	.	.
3938	3938	CDS	1	SEQ_0005	putative GTP-binding protein	N	C	T	1	.	.	.	.	.	.	.	.	.	.	.	.	.	.	.	.	.	.	.	.	.	.	.	.	.	.	.	.	.	.	.	.	.	.	.	.	.	.	.	.
4885	4885	CDS	1	pth	peptidyl-tRNA hydrolase	N	G	A	29	A	.	.	.	.	.	A	A	A	A	A	A	A	A	A	A	A	.	.	.	.	.	.	.	.	.	.	.	.	.	.	.	.	.	.	.	.	.	.	.
10163	10163	CDS	1	SEQ_0008	putative polysaccharide biosynthesis protein	N	G	T	2	.	T	.	.	.	.	.	.	.	.	.	.	.	.	.	.	.	.	.	.	.	.	.	.	.	.	.	.	.	.	.	.	.	.	.	.	.	.	.	.
13730	13730	CDS	1	hpt	hypoxanthine-guanine phosphoribosyltransferase	N	A	T	1	.	.	.	.	.	.	.	.	.	.	.	.	.	.	.	.	.	.	.	.	.	.	.	.	.	.	.	.	.	.	.	.	.	.	.	.	.	T	.	.
15345	15345	CDS	1	ftsH	putative cell division protease FtsH	N	A	G	220	G	G	G	G	G	G	G	G	G	G	G	G	G	G	G	G	G	G	G	G	G	G	G	G	G	G	G	G	G	G	G	G	G	G	G	.	.	.	G	G
16811	16811	CDS	1	SEQ_0016	putative amino acid permease	N	C	T	4	.	.	.	.	.	.	.	.	.	.	.	.	.	.	.	.	.	T	.	.	.	.	.	.	.	.	.	.	.	.	.	.	.	.	.	.	.	.	.	.
25166	25166	CDS	1	SEQ_0017	rod shape-determining protein MreC	Nonsense	T	G	1	.	.	.	.	.	.	.	.	.	.	.	.	.	.	.	.	.	.	.	.	.	.	.	.	.	.	.	.	.	.	.	.	.	.	.	.	.	.	.	.
32340	32338	CDS	1	SEQ_0026	putative phosphoribosylformylglycinamidine synthase protein	N	G	C	18	.	.	.	.	.	.	.	.	.	.	.	.	.	.	.	.	.	.	.	.	.	.	.	.	.	.	.	.	.	.	.	.	.	.	.	.	.	.	.	.
33615	33613	CDS	1	SEQ_0026	putative phosphoribosylformylglycinamidine synthase protein	N	A	G	2	.	.	.	.	.	.	.	.	.	.	.	.	.	.	.	.	.	.	.	.	.	.	.	.	.	.	.	.	.	.	.	.	.	.	.	.	.	.	.	.
34492	34490	CDS	1	SEQ_0026	putative phosphoribosylformylglycinamidine synthase protein	N	G	A	1	.	.	.	A	.	.	.	.	.	.	.	.	.	.	.	.	.	.	.	.	.	.	.	.	.	.	.	.	.	.	.	.	.	.	.	.	.	.	.	.
35210	35208	CDS	1	SEQ_0026	putative phosphoribosylformylglycinamidine synthase protein	S	G	A	1	.	.	A	.	.	.	.	.	.	.	.	.	.	.	.	.	.	.	.	.	.	.	.	.	.	.	.	.	.	.	.	.	.	.	.	.	.	.	.	.
35950	35948	CDS	1	purF	putative amidophosphoribosyltransferase precursor	N	A	G	148	G	G	G	G	G	G	G	G	G	G	G	G	G	G	G	G	G	G	G	G	G	G	G	G	G	G	G	G	G	G	G	G	G	G	G	.	.	.	.	.
42108	42106	CDS	-1	SEQ_0031	putative amidase	S	G	A	1	.	.	.	.	.	.	.	.	.	.	.	.	.	.	.	.	.	.	.	.	.	.	.	.	.	.	.	.	.	.	.	.	.	.	.	.	.	.	.	.
55152	55146	CDS	1	adhE	aldehyde-alcohol dehydrogenase 2 [includes: alcohol dehydrogenase; acetaldehyde dehydrogenase]	S	C	T	6	.	.	T	T	T	T	.	.	.	.	.	.	.	.	.	.	.	.	.	.	.	.	.	.	.	.	.	.	.	.	.	.	.	.	.	.	.	.	.	.
56049	56043	CDS	1	adhE	aldehyde-alcohol dehydrogenase 2 [includes: alcohol dehydrogenase; acetaldehyde dehydrogenase]	N	T	G	9	.	.	.	.	.	.	.	.	.	.	.	.	.	.	.	.	.	.	.	.	.	.	.	.	.	.	.	.	.	.	.	.	.	.	.	.	.	.	.	.
56971	56965	CDS	1	SEQ_0045	putative zinc-binding alcohol dehydrogenase	N	G	T	1	.	.	.	.	.	.	.	.	.	.	.	.	.	.	.	.	.	.	.	.	.	.	.	.	.	.	.	.	.	.	.	.	.	.	.	.	.	.	.	.
57618	57612	CDS	1	SEQ_0045	putative zinc-binding alcohol dehydrogenase	N	G	A	1	.	.	.	.	A	.	.	.	.	.	.	.	.	.	.	.	.	.	.	.	.	.	.	.	.	.	.	.	.	.	.	.	.	.	.	.	.	.	.	.
63720	63714	CDS	-1	SEQ_0051	putative regulatory protein	N	G	A	2	.	.	.	.	.	.	.	.	.	.	.	.	.	.	.	.	.	A	.	.	.	.	.	.	.	.	.	.	.	.	.	.	.	.	.	.	.	.	.	.
64606	64600	Intergenic	-	-	-	-	T	A	1	.	.	.	.	.	.	.	.	.	.	.	.	.	.	.	.	.	.	.	.	.	.	.	.	.	.	.	.	.	.	.	.	.	.	.	.	.	.	.	.
68492	68486	CDS	1	rpsJ	30S ribosomal protein S10	N	C	T	143	T	.	T	T	T	T	T	T	T	T	T	T	T	T	T	T	T	T	T	T	T	T	T	T	T	T	T	T	T	T	T	T	T	T	T	.	.	.	.	.
68540	68534	CDS	1	rpsJ	30S ribosomal protein S10	N	T	G	1	.	.	.	.	.	.	.	.	.	.	.	.	.	.	.	.	.	.	.	.	G	.	.	.	.	.	.	.	.	.	.	.	.	.	.	.	.	.	.	.
68546	68540	CDS	1	rpsJ	30S ribosomal protein S10	N	G	T	1	.	.	.	.	.	.	.	.	.	.	.	.	.	.	.	.	.	.	.	.	.	.	.	.	.	.	.	.	.	.	.	.	.	.	.	.	.	.	.	.
68838	68832	Intergenic	-	-	-	-	C	T	3	.	.	.	.	.	.	.	.	.	.	.	.	.	.	.	.	.	.	.	.	.	.	.	.	.	.	.	.	.	.	.	.	.	.	.	.	.	.	.	.
69454	69448	CDS	1	rplC	50S ribosomal protein L3	S	A	G	3	.	.	.	.	.	.	.	.	.	.	.	.	.	.	.	.	.	.	.	.	.	.	.	.	.	.	.	.	.	.	.	.	.	.	.	.	.	.	.	.
70407	70401	CDS	1	rplW	50S ribosomal protein L23	S	C	T	2	.	.	.	.	.	.	.	.	.	.	.	.	.	.	.	.	.	.	.	.	.	.	.	.	.	.	.	.	.	.	.	.	.	.	.	.	.	.	.	.
73591	73585	CDS	1	rpsQ	30S ribosomal protein S17	N	A	G	1	.	.	.	.	.	G	.	.	.	.	.	.	.	.	.	.	.	.	.	.	.	.	.	.	.	.	.	.	.	.	.	.	.	.	.	.	.	.	.	.
74938	74932	CDS	1	rplE	50S ribosomal protein L5	N	A	G	1	.	.	.	.	.	.	.	.	.	.	.	.	.	.	.	.	.	.	.	.	.	.	.	.	.	.	.	.	.	.	.	.	.	.	.	.	.	.	.	.
75146	75140	CDS	1	rpsN	30S ribosomal protein S14	N	C	T	2	.	.	.	.	.	.	.	.	.	.	.	.	.	.	.	.	.	.	.	.	.	.	.	.	.	.	.	.	.	.	.	.	.	.	.	.	.	.	.	.
76419	76413	CDS	1	rplF	50S ribosomal protein L6	N	C	T	1	.	.	.	.	.	.	.	.	.	.	.	.	.	.	.	.	.	.	.	.	.	.	.	.	.	.	.	.	.	.	.	.	.	.	.	.	.	T	.	.
76537	76531	CDS	1	rplF	50S ribosomal protein L6	N	C	G	1	.	.	.	.	G	.	.	.	.	.	.	.	.	.	.	.	.	.	.	.	.	.	.	.	.	.	.	.	.	.	.	.	.	.	.	.	.	.	.	.
76793	76787	CDS	1	rplF	50S ribosomal protein L6	S	A	G	3	.	.	.	.	.	.	.	.	.	.	.	.	.	.	.	.	.	.	.	.	.	.	.	.	.	.	.	.	.	.	.	.	.	.	.	.	.	.	.	.
78203	78197	Intergenic	-	-	-	-	T	C	2	.	C	.	.	.	.	.	.	.	.	.	.	.	.	.	.	.	.	.	.	.	.	.	.	.	.	.	.	.	.	.	.	.	.	.	.	.	.	.	.
78366	78360	CDS	1	rplO	50S ribosomal protein L15	N	G	T	2	.	.	.	.	.	.	.	.	.	.	.	.	.	.	.	.	.	.	.	.	.	.	.	.	.	.	.	.	.	.	.	.	.	.	.	.	.	.	.	.
78515	78509	CDS	1	rplO	50S ribosomal protein L15	N	A	G	1	.	.	.	.	.	.	G	.	.	.	.	.	.	.	.	.	.	.	.	.	.	.	.	.	.	.	.	.	.	.	.	.	.	.	.	.	.	.	.	.
79844	79838	CDS	1	secY	preprotein translocase SecY subunit	S	T	C	1	.	.	.	.	C	.	.	.	.	.	.	.	.	.	.	.	.	.	.	.	.	.	.	.	.	.	.	.	.	.	.	.	.	.	.	.	.	.	.	.
82240	82234	CDS	1	rpoA	DNA-directed RNA polymerase alpha chain	N	C	T	5	.	.	.	.	.	.	.	.	.	.	.	.	.	.	.	.	.	.	.	.	.	.	.	.	T	.	.	.	.	.	.	.	.	.	.	.	.	.	.	.
82253	82247	CDS	1	rpoA	DNA-directed RNA polymerase alpha chain	N	C	T	2	.	.	.	.	.	.	.	.	.	.	.	.	.	.	.	.	.	.	.	.	.	.	.	.	.	.	.	.	.	.	.	.	.	.	.	.	.	.	.	.
82702	82696	CDS	1	rpoA	DNA-directed RNA polymerase alpha chain	N	G	A	1	.	.	.	.	.	.	.	.	.	.	.	.	.	.	.	.	.	.	.	.	.	.	.	.	.	.	.	.	.	.	.	.	.	.	.	.	.	.	.	.
82721	82715	CDS	1	rpoA	DNA-directed RNA polymerase alpha chain	N	A	G	1	.	.	.	.	.	.	.	.	.	.	.	.	.	.	.	.	.	.	.	.	.	.	.	.	.	.	.	.	.	.	.	.	.	.	.	.	.	.	.	.
86190	86184	CDS	1	SEQ_0085	putative membrane protein (pseudogene)	-	C	T	143	T	.	T	T	T	T	T	T	T	T	T	T	T	T	T	T	T	T	T	T	T	T	T	T	T	T	T	T	T	T	T	T	T	T	T	.	.	.	.	.
92962	92956	tRNA	1	tRNA-Val	transfer RNA-Val	-	T	C	4	.	.	.	.	.	.	.	.	.	.	.	.	.	.	.	.	.	.	.	.	.	.	.	.	.	.	.	.	.	.	.	.	.	.	.	.	.	.	.	.
93953	93947	tRNA	1	tRNA-Leu	transfer RNA-Leu	-	G	A	1	.	.	.	.	.	.	.	.	.	.	.	.	.	.	.	.	.	.	.	.	.	.	.	.	.	.	.	.	.	.	.	.	.	.	.	.	.	.	.	.
95899	95891	Intergenic	-	-	-	-	A	G	1	.	.	.	.	.	.	.	.	.	.	.	.	.	.	.	.	.	.	.	.	.	.	.	.	.	.	.	.	.	.	.	.	.	.	.	.	.	.	.	.
96544	96536	CDS	1	SEQ_0090	putative collagen-like surface-anchored protein SclG	S	A	G	132	G	.	N	N	N	N	G	G	G	G	G	G	G	G	G	G	G	G	G	G	G	G	G	G	G	G	G	G	G	G	G	G	G	G	G	.	.	.	.	.
96679	96671	CDS	1	SEQ_0090	putative collagen-like surface-anchored protein SclG	S	A	G	1	.	.	.	.	.	.	.	.	.	.	.	.	.	.	.	.	.	.	.	.	.	.	.	.	.	.	.	.	.	.	.	.	.	.	.	.	.	.	.	.
96841	96833	CDS	1	SEQ_0090	putative collagen-like surface-anchored protein SclG	S	G	A	1	N	.	N	N	N	N	N	N	N	N	N	N	N	N	N	N	N	N	N	N	N	N	N	N	N	N	N	N	N	N	N	N	N	N	N	.	.	.	.	.
96898	96890	CDS	1	SEQ_0090	putative collagen-like surface-anchored protein SclG	S	T	C	1	.	C	.	.	.	.	.	.	.	.	.	.	.	.	.	.	.	.	.	.	.	.	.	.	.	.	.	.	.	.	.	.	.	.	.	.	.	.	.	.
96901	96893	CDS	1	SEQ_0090	putative collagen-like surface-anchored protein SclG	S	A	G	1	.	G	.	.	.	.	.	.	.	.	.	.	.	.	.	.	.	.	.	.	.	.	.	.	.	.	.	.	.	.	.	.	.	.	.	.	.	.	.	.
96905	96897	CDS	1	SEQ_0090	putative collagen-like surface-anchored protein SclG	N	A	G	1	.	G	.	.	.	.	.	.	.	.	.	.	.	.	.	.	.	.	.	.	.	.	.	.	.	.	.	.	.	.	.	.	.	.	.	.	.	.	.	.
96913	96905	CDS	1	SEQ_0090	putative collagen-like surface-anchored protein SclG	S	C	T	1	.	T	.	.	.	.	.	.	.	.	.	.	.	.	.	.	.	.	.	.	.	.	.	.	.	.	.	.	.	.	.	.	.	.	.	.	.	.	.	.
96916	96908	CDS	1	SEQ_0090	putative collagen-like surface-anchored protein SclG	S	T	C	1	.	C	.	.	.	.	.	.	.	.	.	.	.	.	.	.	.	.	.	.	.	.	.	.	.	.	.	.	.	.	.	.	.	.	.	.	.	.	.	.
99184	99176	CDS	1	ispE	4-diphosphocytidyl-2-c-methyl-D-erythritol kinase	N	G	C	2	.	.	.	.	.	.	.	.	.	.	.	.	.	.	.	.	.	.	.	.	.	.	.	.	.	.	.	.	.	.	.	.	.	.	.	.	C	C	.	.
99644	99636	CDS	1	SEQ_0093	MarR-family regulatory protein	N	C	T	1	.	.	.	.	.	.	.	.	.	.	.	.	.	.	.	.	.	.	.	.	.	.	.	.	.	.	.	.	.	.	.	.	.	.	.	.	.	.	.	.
99653	99645	CDS	1	SEQ_0093	MarR-family regulatory protein	N	T	C	2	.	.	.	.	.	.	.	.	.	.	.	.	.	.	.	.	.	.	.	.	.	.	.	.	.	.	.	.	.	.	.	.	.	.	.	.	.	.	.	.
99697	99689	CDS	1	SEQ_0093	MarR-family regulatory protein	N	T	C	1	.	.	.	.	.	.	.	C	.	.	.	.	.	.	.	.	.	.	.	.	.	.	.	.	.	.	.	.	.	.	.	.	.	.	.	.	.	.	.	.
99951	99943	CDS	1	SEQ_0094	ABC transporter ATP-binding protein	N	C	T	6	.	.	T	T	T	T	.	.	.	.	.	.	.	.	.	.	.	.	.	.	.	.	.	.	.	.	.	.	.	.	.	.	.	.	.	.	.	.	.	.
105875	105867	CDS	1	rpoB	DNA-directed RNA polymerase beta chain	N	G	A	1	.	.	.	.	.	.	.	A	.	.	.	.	.	.	.	.	.	.	.	.	.	.	.	.	.	.	.	.	.	.	.	.	.	.	.	.	.	.	.	.
106739	106731	CDS	1	rpoB	DNA-directed RNA polymerase beta chain	N	C	T	1	.	.	.	.	.	T	.	.	.	.	.	.	.	.	.	.	.	.	.	.	.	.	.	.	.	.	.	.	.	.	.	.	.	.	.	.	.	.	.	.
109805	109797	CDS	1	rpoC	DNA-directed RNA polymerase beta' chain	N	A	G	1	.	.	.	.	.	.	.	G	.	.	.	.	.	.	.	.	.	.	.	.	.	.	.	.	.	.	.	.	.	.	.	.	.	.	.	.	.	.	.	.
109898	109890	CDS	1	rpoC	DNA-directed RNA polymerase beta' chain	N	A	G	25	.	.	.	.	.	.	.	.	.	G	G	G	G	G	G	G	G	.	.	.	.	.	.	.	.	.	.	.	.	.	.	.	.	.	.	.	.	.	.	.
110321	110313	CDS	1	rpoC	DNA-directed RNA polymerase beta' chain	N	C	T	9	.	.	.	.	.	.	.	.	.	.	.	.	.	.	.	.	.	.	.	.	.	.	.	.	.	.	.	.	.	.	.	.	.	.	.	.	.	.	.	.
111196	111188	CDS	1	rpoC	DNA-directed RNA polymerase beta' chain	N	C	T	3	.	.	.	.	.	.	.	.	.	.	.	.	.	.	.	.	.	.	.	.	.	.	.	.	.	.	.	.	.	.	.	.	.	.	.	.	.	.	.	.
111488	111480	CDS	1	rpoC	DNA-directed RNA polymerase beta' chain	N	A	C,T	2,1	.	.	.	.	.	.	.	.	.	.	.	.	.	.	.	.	.	.	.	C	.	.	.	.	.	.	.	.	.	.	.	.	.	.	.	.	.	.	.	.
111654	111646	CDS	1	rpoC	DNA-directed RNA polymerase beta' chain	S	A	G	45	.	.	.	.	.	.	.	.	.	.	.	.	.	.	.	.	.	.	.	.	.	G	G	G	G	G	.	.	.	.	.	.	.	.	.	.	.	.	.	.
112045	112037	CDS	1	rpoC	DNA-directed RNA polymerase beta' chain	N	C	T	1	.	.	.	.	.	.	.	.	.	.	.	.	.	.	.	.	.	.	.	.	.	.	.	.	.	.	.	.	.	.	.	.	.	.	.	.	.	.	.	.
116188	116180	Intergenic	-	-	-	-	A	G	1	.	.	.	.	.	.	.	.	.	.	.	.	.	.	.	.	.	.	.	.	.	.	.	.	.	.	.	.	.	.	.	.	.	.	.	.	.	.	.	.
118182	118174	CDS	1	SEQ_0105	putative membrane protein	N	T	C	7	.	.	.	.	.	.	.	.	.	.	.	.	.	.	.	.	.	.	.	.	.	.	.	.	.	.	.	.	.	.	.	.	.	.	.	.	.	.	.	.
119442	119434	CDS	1	SEQ_0107	putative competence protein	S	G	A	1	.	.	.	.	.	.	.	.	.	.	.	.	.	.	.	.	.	.	.	.	.	.	.	.	.	.	.	.	.	.	.	.	.	.	.	.	.	.	.	.
120680	120672	CDS	1	SEQ_0108	putative competence protein	N	T	C	5	.	.	.	.	.	.	.	.	.	.	.	.	.	.	.	.	.	.	.	.	.	.	.	.	.	.	.	.	.	.	.	.	.	.	.	.	.	.	.	.
125434	125426	CDS	1	ackA	acetate kinase	N	G	A	2	.	.	.	.	.	.	.	.	.	.	.	.	.	.	.	.	.	.	.	.	.	.	.	.	.	.	.	.	.	.	.	.	.	.	.	.	.	.	.	.
126017	126009	CDS	1	ackA	acetate kinase	S	C	T	1	.	.	.	.	.	.	.	.	.	.	.	.	.	.	.	.	.	.	.	.	T	.	.	.	.	.	.	.	.	.	.	.	.	.	.	.	.	.	.	.
129236	129228	Intergenic	-	-	-	-	T	C	149	C	C	C	C	C	C	C	C	C	C	C	C	C	C	C	C	C	C	C	C	C	C	C	C	C	C	C	C	C	C	C	C	C	C	C	.	.	.	.	.
129333	129325	Intergenic	-	-	-	-	A	T	1	.	.	.	.	.	.	.	.	T	.	.	.	.	.	.	.	.	.	.	.	.	.	.	.	.	.	.	.	.	.	.	.	.	.	.	.	.	.	.	.
129828	129819	CDS	1	SEQ_0122	putative PTS multi-domain regulator	N	C	T	1	.	.	.	.	.	.	.	.	.	.	.	.	.	.	.	.	.	.	.	.	.	.	.	.	.	.	.	.	.	.	.	.	.	.	.	.	.	.	.	.
129865	129856	CDS	1	SEQ_0122	putative PTS multi-domain regulator	N	C	A	3	.	.	.	.	.	.	.	.	.	.	.	.	.	.	.	.	.	.	.	.	.	.	.	.	.	.	.	.	.	.	.	.	.	.	.	.	.	.	.	.
130339	130330	CDS	1	SEQ_0122	putative PTS multi-domain regulator	N	C	T	1	.	.	.	.	.	.	.	.	T	.	.	.	.	.	.	.	.	.	.	.	.	.	.	.	.	.	.	.	.	.	.	.	.	.	.	.	.	.	.	.
130346	130337	CDS	1	SEQ_0122	putative PTS multi-domain regulator	S	T	C	20	.	.	.	.	.	.	.	.	.	.	.	.	.	.	.	.	.	.	.	.	.	.	.	.	.	.	.	.	C	.	.	.	.	.	.	.	.	.	.	.
133944	133935	CDS	1	SEQ_0126	putative transketolase subunit	N	T	C	1	.	.	.	.	.	.	C	.	.	.	.	.	.	.	.	.	.	.	.	.	.	.	.	.	.	.	.	.	.	.	.	.	.	.	.	.	.	.	.	.
136399	136390	CDS	1	pepO	putative endopeptidase O	N	G	A	1	.	.	.	.	.	.	.	.	.	.	.	.	.	.	.	.	.	.	.	.	.	.	.	.	.	.	.	.	.	.	.	.	.	.	.	.	.	.	.	.
138355	138346	CDS	-1	tsf	elongation factor Ts	N	C	T	1	.	.	.	.	.	.	.	.	.	.	.	.	.	.	.	.	.	.	.	.	.	.	.	.	.	.	.	.	.	.	.	.	.	.	.	.	.	.	.	.
139720	139711	Intergenic	-	-	-	-	G	A	3	.	.	.	.	.	.	.	.	.	.	.	.	.	.	.	.	.	.	.	.	.	.	.	.	.	.	.	.	.	.	.	.	.	.	.	.	.	.	.	.
141043	141034	CDS	-1	ndh	NADH dehydrogenase	N	C	T	108	.	.	.	.	.	.	.	.	.	.	.	.	.	.	.	.	.	T	T	T	T	T	T	T	T	T	T	T	T	T	T	T	T	T	T	.	.	.	.	.
141902	141893	CDS	-1	ahpC	alkyl hydroperoxide reductase subunit C	N	G	A	2	.	.	.	.	.	.	.	.	.	.	.	.	.	.	.	.	.	.	.	.	.	.	.	.	.	.	.	.	.	.	.	.	.	.	.	.	.	.	.	.
142166	142157	Intergenic	-	-	-	-	C	T	3	.	.	.	.	.	.	.	.	.	.	.	.	.	.	.	.	.	.	.	.	.	.	.	.	.	.	.	.	.	.	.	.	.	.	.	.	.	.	.	.
183042	182935	CDS	1	ctsR	transcriptional regulator	N	C	G	2	.	.	.	.	.	.	.	.	.	.	.	.	.	.	.	.	.	.	.	.	.	.	.	.	.	.	.	.	.	.	.	.	.	.	.	.	.	.	.	.
187869	187762	CDS	1	SEQ_0204	conserved hypothetical protein	S	T	C	2	.	.	.	.	.	.	.	.	.	.	.	.	.	.	.	.	.	.	.	.	.	.	.	.	.	.	.	.	.	.	.	.	.	.	.	C	.	.	.	.
188014	187907	CDS	1	SEQ_0204	conserved hypothetical protein	N	G	A	2	.	.	.	.	.	.	.	.	.	.	.	.	.	.	.	.	.	.	.	.	.	.	.	.	.	.	.	.	.	.	.	.	.	.	.	.	.	.	.	.
188891	188784	CDS	1	SEQ_0204	conserved hypothetical protein	-	C	G	2	.	.	.	.	.	.	.	.	.	.	.	.	.	.	.	.	.	.	.	.	.	.	.	.	.	.	.	.	.	.	.	.	.	.	.	.	.	.	.	.
189101	188994	CDS	1	SEQ_0205	conserved hypothetical protein	S	C	T	1	.	.	.	.	.	.	.	.	.	.	.	.	.	.	.	.	.	.	.	.	.	.	.	.	.	.	.	.	.	.	.	.	.	.	.	.	.	.	.	.
193250	193143	CDS	-1	groES	10 kDa chaperonin	N	C	T	3	.	.	T	T	T	.	.	.	.	.	.	.	.	.	.	.	.	.	.	.	.	.	.	.	.	.	.	.	.	.	.	.	.	.	.	.	.	.	.	.
193452	193345	Intergenic	-	-	-	-	C	T	2	.	T	.	.	.	.	.	.	.	.	.	.	.	.	.	.	.	.	.	.	.	.	.	.	.	.	.	.	.	.	.	.	.	.	.	.	.	.	.	.
193457	193350	Intergenic	-	-	-	-	G	A	2	.	A	.	.	.	.	.	.	.	.	.	.	.	.	.	.	.	.	.	.	.	.	.	.	.	.	.	.	.	.	.	.	.	.	.	.	.	.	.	.
200604	200494	Intergenic	-	-	-	-	C	T	2	.	.	.	.	.	.	.	.	.	.	.	.	.	.	.	.	.	.	.	.	.	.	.	.	.	.	.	.	.	.	.	.	.	.	.	.	.	.	.	.
207292	207182	CDS	1	pbp2A	penicillin-binding protein 2a	S	A	G	2	.	.	.	.	.	.	.	.	.	.	.	.	.	.	.	.	.	.	.	.	.	.	.	.	.	.	.	.	.	.	.	.	.	.	.	.	.	.	.	.
208177	208067	CDS	1	pbp2A	penicillin-binding protein 2a	S	G	A	29	A	.	.	.	.	.	A	A	A	A	A	A	A	A	A	A	A	.	.	.	.	.	.	.	.	.	.	.	.	.	.	.	.	.	.	.	.	.	.	.
209229	209119	Intergenic	-	-	-	-	G	A	2	.	A	.	.	.	.	.	.	.	.	.	.	.	.	.	.	.	.	.	.	.	.	.	.	.	.	.	.	.	.	.	.	.	.	.	.	.	.	.	.
210776	210666	Intergenic	-	-	-	-	C	T	1	.	.	.	.	.	.	.	.	.	.	.	.	.	.	.	.	.	.	.	.	.	.	.	.	.	.	.	.	.	.	.	.	.	.	.	.	.	.	.	.
211020	210910	Intergenic	-	-	-	-	T	C	2	.	.	.	.	.	.	.	.	.	.	.	.	.	.	.	.	.	.	.	.	.	.	.	.	.	.	.	.	.	.	.	.	.	.	.	.	.	.	.	.
211021	210911	Intergenic	-	-	-	-	G	A	2	.	.	.	.	.	.	.	.	.	.	.	.	.	.	.	.	.	.	.	.	.	.	.	.	.	.	.	.	.	.	.	.	.	.	.	.	A	A	.	.
211023	210913	Intergenic	-	-	-	-	A	G	1	.	.	.	.	G	.	.	.	.	.	.	.	.	.	.	.	.	.	.	.	.	.	.	.	.	.	.	.	.	.	.	.	.	.	.	.	.	.	.	.
211024	210914	Intergenic	-	-	-	-	A	G	1	.	.	.	.	.	.	.	.	.	.	.	.	.	.	.	.	.	.	.	.	.	.	.	.	.	.	.	.	.	.	.	.	.	.	.	.	.	.	.	.
211026	210916	Intergenic	-	-	-	-	A	G	1	.	.	.	.	.	.	.	.	.	.	.	.	.	.	G	.	.	.	.	.	.	.	.	.	.	.	.	.	.	.	.	.	.	.	.	.	.	.	.	.
211480	211369	CDS	1	SEQ_0231	putative Mga-like regulatory protein	N	G	A	1	.	.	.	.	.	.	.	A	.	.	.	.	.	.	.	.	.	.	.	.	.	.	.	.	.	.	.	.	.	.	.	.	.	.	.	.	.	.	.	.
211887	211776	CDS	1	SEQ_0231	putative Mga-like regulatory protein	N	G	A	1	.	.	.	.	.	.	.	.	.	.	.	.	.	.	.	.	.	.	.	.	.	.	.	.	.	.	.	.	.	.	.	.	.	.	.	.	.	.	.	.
212392	212281	CDS	1	SEQ_0231	putative Mga-like regulatory protein	N	T	C	2	.	.	.	.	.	.	.	.	.	.	.	.	.	.	.	.	.	.	.	.	.	.	.	.	.	.	.	.	.	.	.	.	.	.	.	.	.	.	.	.
213365	213254	CDS	1	SEQ_0232	putative cell surface-anchored protein (fragment)	-	C	G	2	.	.	.	.	.	.	.	.	.	.	.	.	.	.	.	.	.	.	.	.	.	.	.	.	.	.	.	.	.	.	.	.	.	.	.	.	.	.	.	.
217028	216917	Intergenic	-	-	-	-	A	G	2	.	.	.	.	.	.	.	.	.	.	G	G	.	.	.	.	.	.	.	.	.	.	.	.	.	.	.	.	.	.	.	.	.	.	.	.	.	.	.	.
217060	216949	CDS	1	SEQ_0235	anti-phagocytic factor H binding protein	S	G	A	1	.	.	.	.	.	.	.	.	.	.	.	.	.	.	.	.	.	.	.	.	.	.	.	A	.	.	.	.	.	.	.	.	.	.	.	.	.	.	.	.
217150	217039	CDS	1	SEQ_0235	anti-phagocytic factor H binding protein	Nonsense	T	G	2	.	.	.	.	.	.	.	.	.	.	.	.	.	.	.	.	.	.	.	.	.	.	.	.	.	.	.	.	.	.	.	.	.	.	.	.	G	G	.	.
217159	217048	CDS	1	SEQ_0235	anti-phagocytic factor H binding protein	S	C	T	1	.	.	.	.	.	.	T	.	.	.	.	.	.	.	.	.	.	.	.	.	.	.	.	.	.	.	.	.	.	.	.	.	.	.	.	.	.	.	.	.
217233	217122	CDS	1	SEQ_0235	anti-phagocytic factor H binding protein	N	T	G	1	.	.	.	.	.	.	.	.	.	.	.	.	.	.	.	.	.	.	.	.	.	.	.	.	.	.	.	.	.	.	.	.	.	.	.	.	.	.	.	.
217546	217435	CDS	1	SEQ_0235	anti-phagocytic factor H binding protein	N	T	A	4	.	.	.	.	.	.	.	.	.	.	.	.	.	.	.	.	.	A	.	.	.	.	.	.	.	.	.	.	.	.	.	.	.	.	.	.	.	.	.	.
217729	217618	Intergenic	-	-	-	-	A	C	1	.	.	.	.	.	.	C	.	.	.	.	.	.	.	.	.	.	.	.	.	.	.	.	.	.	.	.	.	.	.	.	.	.	.	.	.	.	.	.	.
220808	220696	Intergenic	-	-	-	-	A	T	9	.	.	.	.	.	.	.	.	.	.	.	.	.	.	.	.	.	.	.	.	.	.	.	.	.	.	.	.	.	.	.	.	.	.	.	.	.	.	.	.
221367	221255	CDS	1	SEQ_0241	putative sugar-specific permease, SgaT/UlaA family	N	C	T	3	.	.	.	.	.	.	.	.	.	.	.	.	.	.	.	.	.	.	.	.	.	.	.	.	.	.	.	.	.	.	.	.	.	.	.	.	.	.	.	.
221807	221695	CDS	1	SEQ_0241	putative sugar-specific permease, SgaT/UlaA family	N	G	A	1	.	A	.	.	.	.	.	.	.	.	.	.	.	.	.	.	.	.	.	.	.	.	.	.	.	.	.	.	.	.	.	.	.	.	.	.	.	.	.	.
222739	222627	Intergenic	-	-	-	-	T	C	149	C	C	C	C	C	C	C	C	C	C	C	C	C	C	C	C	C	C	C	C	C	C	C	C	C	C	C	C	C	C	C	C	C	C	C	.	.	.	.	.
223080	222968	CDS	1	SEQ_0243	sugar phosphotransferase system (PTS), IIA component	S	G	A	2	.	.	.	.	.	.	.	.	.	.	.	.	.	.	.	.	.	.	.	.	.	.	.	.	.	.	.	.	.	.	.	.	.	.	.	.	.	.	.	.
226283	226171	CDS	1	SEQ_0247	putative transcriptional antiterminator	N	C	T	106	.	.	.	.	.	.	.	.	.	.	.	.	.	.	.	.	.	T	T	T	T	T	T	T	T	T	T	T	T	T	T	T	T	T	T	.	.	.	.	.
226901	226789	CDS	1	SEQ_0247	putative transcriptional antiterminator	N	C	G	1	.	.	.	.	.	.	.	G	.	.	.	.	.	.	.	.	.	.	.	.	.	.	.	.	.	.	.	.	.	.	.	.	.	.	.	.	.	.	.	.
226948	226836	CDS	1	SEQ_0247	putative transcriptional antiterminator	S	C	T	1	.	.	.	.	.	.	.	.	.	.	.	.	.	.	.	.	.	.	.	.	.	.	.	.	.	.	.	.	.	.	.	.	.	.	.	.	.	.	.	.
231928	231815	CDS	1	SEQ_0251	putative glycine-betaine binding permease protein	-	A	G	2	.	G	.	.	.	.	.	.	.	.	.	.	.	.	.	.	.	.	.	.	.	.	.	.	.	.	.	.	.	.	.	.	.	.	.	.	.	.	.	.
236888	236775	Intergenic	-	-	-	-	T	A	1	.	.	.	.	.	.	.	.	.	.	.	.	.	.	.	.	.	.	.	.	.	.	.	.	.	.	.	.	.	.	.	.	.	.	.	.	.	.	.	.
237696	237583	CDS	1	SEQ_0256	putative cell surface-anchored protein	N	C	A	149	A	A	A	A	A	A	A	A	A	A	A	A	A	A	A	A	A	A	A	A	A	A	A	A	A	A	A	A	A	A	A	A	A	A	A	.	.	.	.	.
238620	238507	CDS	1	SEQ_0256	putative cell surface-anchored protein	N	G	A	77	.	.	.	.	.	.	.	.	.	.	.	.	.	.	.	.	.	.	.	.	.	A	A	A	A	A	A	A	A	A	A	A	A	A	A	.	.	.	.	.
242519	242406	CDS	1	SEQ_0257	putative carbohydrate-binding exported protein	N	C	A	2	.	.	.	.	.	.	.	.	.	.	.	.	.	.	.	.	.	.	.	.	.	.	.	.	.	.	.	.	.	.	.	.	.	.	.	.	.	.	.	.
243296	243183	CDS	-1	SEQ_0258	putative membrane protein	N	A	C	2	.	.	.	.	.	.	.	.	.	.	.	.	.	.	.	.	.	.	.	.	.	.	.	.	.	.	.	.	.	.	.	.	.	.	.	.	.	.	.	.
246618	246505	CDS	1	SEQ_0260	putative collagen-like cell surface-anchored protein SclH	S	T	G	149	G	G	G	G	G	G	G	G	G	G	G	G	G	G	G	G	G	G	G	G	G	G	G	G	G	G	G	G	G	G	G	G	G	G	G	.	.	.	.	.
249315	249202	Intergenic	-	-	-	-	T	C	2	.	C	.	.	.	.	.	.	.	.	.	.	.	.	.	.	.	.	.	.	.	.	.	.	.	.	.	.	.	.	.	.	.	.	.	.	.	.	.	.
249565	249452	Intergenic	-	-	-	-	T	G	2	.	.	.	.	.	.	.	.	.	.	.	.	.	.	.	.	.	.	.	.	.	.	.	.	.	.	.	.	.	.	.	.	.	.	.	.	G	G	.	.
249733	249620	CDS	1	SEQ_0263	CHY zinc finger protein	N	A	G	1	.	.	.	G	.	.	.	.	.	.	.	.	.	.	.	.	.	.	.	.	.	.	.	.	.	.	.	.	.	.	.	.	.	.	.	.	.	.	.	.
252344	252231	CDS	-1	SEQ_0267	putative lipoprotein	S	T	C	3	.	.	C	C	C	.	.	.	.	.	.	.	.	.	.	.	.	.	.	.	.	.	.	.	.	.	.	.	.	.	.	.	.	.	.	.	.	.	.	.
252384	252271	CDS	-1	SEQ_0267	putative lipoprotein	N	G	A	137	A	.	.	.	.	.	A	A	A	A	A	A	A	A	A	A	A	A	A	A	A	A	A	A	A	A	A	A	A	A	A	A	A	A	A	.	.	.	.	.
252724	252611	CDS	-1	SEQ_0267	putative lipoprotein	N	C	T	2	.	.	.	.	.	.	.	.	.	.	.	.	.	.	.	.	.	.	.	.	.	.	.	.	.	.	.	.	.	.	.	.	.	.	.	.	.	.	.	.
253498	253385	CDS	1	SEQ_0268	putative membrane protein	N	G	C	2	.	.	.	.	.	.	.	.	.	.	N	.	N	.	.	.	.	.	.	.	.	.	.	.	.	.	.	.	.	.	.	.	.	.	.	.	.	.	.	.
253709	253596	CDS	1	SEQ_0268	putative membrane protein	N	A	G	2	.	.	.	.	.	.	.	.	.	N	.	.	.	.	.	.	.	.	.	.	.	.	.	.	.	.	.	.	.	.	.	.	-	.	.	.	.	.	.	.
254369	254256	Intergenic	-	-	-	-	T	C	1	.	.	.	.	.	.	.	.	.	N	.	.	.	.	.	.	.	.	.	.	.	.	.	.	.	.	.	.	.	.	.	.	-	.	.	.	.	.	.	.
254393	254280	Intergenic	-	-	-	-	G	A	1	.	.	.	.	.	.	.	.	.	N	.	.	.	.	.	.	.	.	.	.	.	.	.	.	.	.	.	.	.	.	.	.	-	.	.	.	.	.	.	.
254398	254285	Intergenic	-	-	-	-	T	C	1	.	.	.	.	.	.	.	.	.	N	.	.	.	.	.	.	.	.	.	.	.	.	.	.	.	.	.	.	.	.	.	.	-	C	.	.	.	.	.	.
254399	254286	Intergenic	-	-	-	-	G	A	2	.	.	.	.	.	.	.	.	.	N	.	.	.	.	.	.	.	.	.	.	.	.	.	.	.	.	.	.	.	.	.	.	-	.	.	.	A	A	.	.
254436	254310	Intergenic	-	-	-	-	T	A	1	.	.	.	.	.	.	.	.	.	N	.	.	.	.	.	.	.	.	.	.	.	.	.	.	.	.	.	.	.	.	.	.	-	.	.	.	.	.	.	.
254450	254324	Intergenic	-	-	-	-	T	C	2	.	.	.	.	.	.	.	.	.	N	C	C	.	.	.	.	.	.	.	.	.	.	.	.	.	.	.	.	.	.	.	.	-	.	.	.	.	.	.	.
254463	254337	Intergenic	-	-	-	-	T	C	1	.	.	.	.	.	.	.	.	.	N	.	.	.	.	.	.	.	.	.	.	.	.	.	.	.	.	.	.	.	.	.	.	-	.	.	.	.	.	.	.
256192	256065	CDS	1	hasB	UDP-glucose 6-dehydrogenase	N	A	C	1	.	.	.	.	.	.	.	.	.	N	.	.	.	.	.	.	.	.	.	.	.	.	.	.	.	.	.	.	.	.	.	.	-	.	.	.	.	.	.	.
256516	256389	CDS	1	hasB	UDP-glucose 6-dehydrogenase	Nonsense	C	T	1	.	.	.	.	.	.	.	.	.	N	.	.	.	.	.	.	.	.	.	.	.	.	.	.	.	.	.	.	.	.	.	.	.	.	.	.	.	.	.	.
256729	256602	CDS	1	hasB	UDP-glucose 6-dehydrogenase	Nonsense	C	T	2	.	.	.	.	.	.	.	.	.	N	.	.	.	.	.	.	.	.	.	.	.	.	.	.	.	.	.	.	.	.	.	.	.	.	.	.	T	T	.	.
256786	256659	CDS	1	hasB	UDP-glucose 6-dehydrogenase	N	C	T	1	.	.	.	.	.	.	.	.	.	N	.	.	.	.	.	.	.	.	.	.	.	.	.	.	.	.	.	.	.	.	.	.	.	.	.	.	.	.	.	.
256831	256704	CDS	1	hasB	UDP-glucose 6-dehydrogenase	Nonsense	C	T	2	.	.	.	.	.	.	.	.	.	N	.	.	.	.	.	.	.	.	.	.	.	.	.	.	.	.	.	.	.	.	.	.	.	.	.	.	.	.	.	.
257104	256977	CDS	1	hasB	UDP-glucose 6-dehydrogenase	Nonsense	C	T	1	.	.	.	.	.	.	.	.	.	N	.	.	.	.	.	.	.	.	.	.	.	.	.	.	.	.	.	.	.	.	.	.	.	.	.	.	.	.	.	.
257105	256978	CDS	1	hasB	UDP-glucose 6-dehydrogenase	N	A	G	1	.	.	.	.	.	.	.	.	.	N	.	.	.	.	.	.	.	.	.	.	.	.	.	.	.	.	.	.	.	.	.	.	.	.	.	.	.	.	.	.
257571	257444	CDS	1	hasC1	UTP--glucose-1-phosphate uridylyltransferase 1	N	A	C	1	N	N	N	N	N	N	N	N	N	N	N	N	N	N	N	N	N	.	N	N	.	N	N	N	N	N	N	N	N	N	N	N	N	N	N	N	.	N	.	N
258084	257957	CDS	1	hasC1	UTP--glucose-1-phosphate uridylyltransferase 1	N	A	G	2	.	.	.	.	.	.	.	.	.	N	.	.	.	.	.	.	.	.	.	.	.	.	.	.	.	.	.	.	.	.	.	.	.	.	.	.	.	.	.	.
262808	262678	CDS	1	SEQ_0280	putative collagen-like cell surface-anchored protein SclD	N	C	A	11	.	.	.	.	.	.	.	.	.	.	.	.	.	.	.	.	.	.	.	.	.	.	.	.	.	.	.	.	.	.	.	.	.	.	.	.	.	.	.	.
263225	263095	CDS	1	SEQ_0280	putative collagen-like cell surface-anchored protein SclD	S	T	C	2	.	.	.	.	.	.	.	.	.	.	.	.	.	.	.	.	.	.	.	.	.	.	.	.	.	.	.	.	.	.	.	.	.	.	.	.	C	C	.	.
263344	263214	CDS	1	SEQ_0280	putative collagen-like cell surface-anchored protein SclD	N	A	C	1	N	.	.	.	.	.	.	.	.	.	.	.	.	.	.	.	.	.	.	.	.	.	.	.	.	.	.	.	.	.	.	.	.	.	.	.	.	.	.	.
263345	263215	CDS	1	SEQ_0280	putative collagen-like cell surface-anchored protein SclD	N	A	T	1	N	.	.	.	.	.	.	.	.	.	.	.	.	.	.	.	.	.	.	.	.	.	.	.	.	.	.	.	.	.	.	.	.	.	.	.	.	.	.	.
263348	263218	CDS	1	SEQ_0280	putative collagen-like cell surface-anchored protein SclD	S	A	G	1	N	.	.	.	.	.	.	.	.	.	.	.	.	.	.	.	.	.	.	.	.	.	.	.	.	.	.	.	.	.	.	.	.	.	.	.	.	.	.	.
263351	263221	CDS	1	SEQ_0280	putative collagen-like cell surface-anchored protein SclD	S	T	G	1	.	.	.	.	.	.	.	.	.	.	.	.	.	.	.	.	.	.	.	.	.	.	.	.	.	.	.	.	.	.	.	.	.	.	.	.	.	.	.	.
263360	263230	CDS	1	SEQ_0280	putative collagen-like cell surface-anchored protein SclD	S	C	T	1	.	.	.	.	.	.	.	.	.	.	.	.	.	.	.	.	.	.	.	.	.	.	.	.	.	.	.	.	.	.	.	.	.	.	.	.	.	.	.	.
263522	263392	CDS	1	SEQ_0280	putative collagen-like cell surface-anchored protein SclD	S	G	A	2	.	A	.	.	.	.	.	.	.	.	.	.	.	.	.	.	.	.	.	.	.	.	.	.	.	.	.	.	.	.	.	.	.	.	.	.	.	.	.	.
264136	264006	CDS	1	SEQ_0281	putative membrane protein	N	G	A	2	.	.	.	.	.	.	.	.	.	.	.	.	.	.	.	.	.	.	.	.	.	.	.	.	.	.	.	.	.	.	.	.	.	.	.	.	.	.	.	.
265045	264915	Intergenic	-	-	-	-	C	T	2	.	.	.	.	.	.	.	.	.	.	.	.	.	.	.	.	.	.	.	.	.	.	.	.	.	.	.	.	.	.	.	.	.	.	.	.	.	.	.	.
266909	266779	CDS	-1	srlA	putative glucitol/sorbitol-specific phosphotransferase system (PTS), IIC2 component	N	G	A	1	.	.	.	.	.	.	.	.	.	.	.	.	.	.	.	.	.	.	.	.	.	.	.	.	.	.	.	.	.	.	.	.	.	.	.	.	.	.	.	.
271623	271493	CDS	-1	gcaD	bifunctional GlmU protein [includes: UDP-N-acetylglucosamine pyrophosphorylase; glucosamine-1-phosphate N-acetyltransferase]	S	A	G	4	.	.	.	.	.	.	.	.	.	.	.	.	.	.	.	.	.	G	.	.	.	.	.	.	.	.	.	.	.	.	.	.	.	.	.	.	.	N	.	.
271839	271709	CDS	-1	gcaD	bifunctional GlmU protein [includes: UDP-N-acetylglucosamine pyrophosphorylase; glucosamine-1-phosphate N-acetyltransferase]	S	T	C	149	C	C	C	C	C	C	C	C	C	C	C	C	C	C	C	C	C	C	C	C	C	C	C	C	C	C	C	C	C	C	C	C	C	C	C	.	.	N	.	.
271854	271724	CDS	-1	gcaD	bifunctional GlmU protein [includes: UDP-N-acetylglucosamine pyrophosphorylase; glucosamine-1-phosphate N-acetyltransferase]	S	G	A	148	N	A	A	A	A	A	A	A	A	A	A	A	A	A	A	A	A	A	A	A	A	A	A	A	A	A	A	A	A	A	A	A	A	A	A	.	.	N	.	.
271875	271745	CDS	-1	gcaD	bifunctional GlmU protein [includes: UDP-N-acetylglucosamine pyrophosphorylase; glucosamine-1-phosphate N-acetyltransferase]	S	C	T	129	N	T	N	N	N	T	N	T	T	N	N	T	T	T	T	T	T	T	T	T	T	T	N	T	T	N	N	T	T	T	T	N	T	T	N	.	N	N	.	N
271914	271784	CDS	-1	gcaD	bifunctional GlmU protein [includes: UDP-N-acetylglucosamine pyrophosphorylase; glucosamine-1-phosphate N-acetyltransferase]	S	G	A	1	N	N	N	N	N	N	N	N	N	N	N	N	N	N	N	N	N	N	N	N	N	N	N	N	N	N	N	N	N	N	N	N	N	N	N	N	N	N	N	N
271926	271796	CDS	-1	gcaD	bifunctional GlmU protein [includes: UDP-N-acetylglucosamine pyrophosphorylase; glucosamine-1-phosphate N-acetyltransferase]	S	C	T	1	N	N	N	N	N	N	N	N	N	N	N	N	N	N	N	N	N	N	N	N	N	N	N	N	N	N	N	N	N	N	N	N	N	N	N	N	N	N	N	N
273668	273538	CDS	-1	gtaB2	UTP--glucose-1-phosphate uridylyltransferase 2	N	G	C	3	.	.	.	.	.	.	N	N	.	.	.	.	.	.	.	.	.	.	.	.	.	.	.	.	.	.	.	.	.	.	.	.	.	.	.	.	.	.	.	.
273937	273807	CDS	-1	gpsA	glycerol-3-phosphate dehydrogenase [NAD(P)+]	S	G	T	3	.	.	.	.	.	.	.	.	.	.	.	.	.	.	.	.	.	.	.	.	.	.	.	.	.	.	.	.	.	.	.	.	.	.	.	.	.	.	.	.
275052	274922	CDS	1	SEQ_0291	MarR family regulatory protein	N	C	T	2	.	.	.	.	.	.	.	.	.	.	.	.	.	.	.	.	.	.	.	.	.	.	.	.	.	.	.	.	.	.	.	.	.	.	.	.	.	.	.	.
275605	275475	CDS	1	SEQ_0292	ABC transporter ATP-binding membrane protein	N	G	A	102	.	.	.	.	.	.	.	.	.	.	.	.	.	.	.	.	.	.	A	A	A	A	A	A	A	A	A	A	A	A	A	A	A	A	A	.	.	.	.	.
276574	276444	CDS	1	SEQ_0292	ABC transporter ATP-binding membrane protein	N	G	A	1	.	.	.	.	.	.	.	.	.	.	.	.	.	.	.	.	.	.	.	.	.	.	.	.	.	.	.	.	.	.	.	.	.	.	.	.	.	.	.	.
276772	276642	CDS	1	SEQ_0292	ABC transporter ATP-binding membrane protein	N	T	G	2	.	.	.	.	.	.	.	.	.	.	.	.	.	.	.	.	.	.	.	.	.	.	.	.	.	.	.	.	.	.	.	.	.	.	.	.	.	.	.	.
277042	276912	CDS	1	SEQ_0292	ABC transporter ATP-binding membrane protein	N	G	A	1	.	A	.	.	.	.	.	.	.	.	.	.	.	.	.	.	.	.	.	.	.	.	.	.	.	.	.	.	.	.	.	.	.	.	.	.	.	.	.	.
277423	277293	CDS	1	SEQ_0293	ABC transporter ATP-binding membrane protein	N	C	T	1	.	.	.	.	.	.	.	.	.	.	.	.	.	.	.	.	.	.	.	.	.	.	.	.	.	.	.	.	.	.	.	.	.	.	.	.	.	.	.	.
278808	278678	CDS	1	SEQ_0293	ABC transporter ATP-binding membrane protein	N	A	G	2	.	G	.	.	.	.	.	.	.	.	.	.	.	.	.	.	.	.	.	.	.	.	.	.	.	.	.	.	.	.	.	.	.	.	.	.	.	.	.	.
281496	281366	CDS	1	sms	putative DNA repair protein	N	T	C	149	C	C	C	C	C	C	C	C	C	C	C	C	C	C	C	C	C	C	C	C	C	C	C	C	C	C	C	C	C	C	C	C	C	C	C	.	.	.	.	.
282204	282074	Intergenic	-	-	-	-	C	T	3	.	.	.	.	.	.	.	.	.	.	.	.	.	.	.	.	.	.	.	.	.	.	.	.	.	.	.	.	.	.	.	.	.	.	.	.	.	.	.	.
282656	282526	CDS	1	SEQ_0297	putative exported protein	S	C	T	102	.	.	.	.	.	.	.	.	.	.	.	.	.	.	.	.	.	.	T	T	T	T	T	T	T	T	T	T	T	T	T	T	T	T	T	.	.	.	.	.
283649	283519	CDS	1	SEQ_0299	conserved hypothetical protein	N	C	A	1	.	.	.	.	.	.	.	.	.	.	.	.	.	.	.	.	.	.	.	.	.	.	.	.	.	.	.	.	.	.	.	.	.	.	.	.	.	.	.	.
283672	283542	CDS	1	SEQ_0299	conserved hypothetical protein	S	T	C	1	.	.	.	.	.	.	.	.	.	.	.	.	.	.	.	.	.	.	.	.	.	.	.	.	.	.	.	.	.	.	.	.	.	.	.	.	.	.	.	.
286267	286137	Intergenic	-	-	-	-	C	A	3	.	.	.	.	.	.	.	.	.	.	.	.	.	.	.	.	.	.	.	.	.	.	.	.	.	.	.	.	.	.	.	.	.	.	.	.	.	.	.	.
287849	287719	CDS	1	fasB	sensor histidine kinase	S	T	C	1	.	.	.	.	.	.	.	.	.	.	.	.	.	.	.	.	.	.	C	.	.	.	.	.	.	.	.	.	.	.	.	.	.	.	.	.	.	.	.	.
290956	290826	CDS	1	SEQ_0305	membrane protein OxaA 1 precursor	S	G	A	2	.	.	.	.	.	.	.	.	.	.	.	.	.	.	.	.	.	.	.	.	.	.	.	.	.	.	.	.	.	.	.	.	.	.	.	.	.	.	.	.
293155	293025	Intergenic	-	-	-	-	C	A	2	.	.	.	.	.	.	.	.	.	.	.	.	.	.	.	.	.	.	.	.	.	.	.	.	.	.	.	.	.	.	.	.	.	.	.	.	A	A	.	.
294630	294500	CDS	1	SEQ_0308	putative membrane protein	Nonsense	G	A	2	.	.	.	.	.	.	.	.	.	.	.	.	.	.	.	.	.	.	.	.	.	.	.	.	.	.	.	.	.	.	.	.	.	.	.	.	.	.	.	.
296137	296007	Intergenic	-	-	-	-	C	T	1	.	.	.	.	.	.	.	.	.	.	.	.	.	.	.	.	.	.	.	.	.	.	.	.	.	.	.	.	.	.	.	.	.	.	.	.	.	.	.	.
296199	296069	Intergenic	-	-	-	-	A	G	2	.	.	.	.	.	.	.	.	.	.	.	.	.	.	.	.	.	.	.	.	.	.	.	.	.	.	.	.	.	.	.	.	.	.	.	.	G	G	.	.
296937	296807	CDS	1	SEQ_0311	hypothetical protein	N	G	A	2	.	.	.	.	.	.	.	.	.	.	.	.	.	.	.	.	.	.	.	.	.	.	.	.	.	.	.	.	.	.	.	.	.	.	.	.	.	.	.	.
297034	296904	CDS	1	SEQ_0311	hypothetical protein	S	G	A	2	.	.	.	.	.	.	.	.	.	.	.	.	.	.	.	.	.	.	.	.	.	.	.	.	.	.	.	.	.	.	.	.	.	.	.	.	.	.	.	.
297271	297141	CDS	1	SEQ_0312	hypothetical protein	N	A	T	2	.	T	.	.	.	.	.	.	.	.	.	.	.	.	.	.	.	.	.	.	.	.	.	.	.	.	.	.	.	.	.	.	.	.	.	.	.	.	.	.
298286	298156	CDS	1	SEQ_0314	hypothetical protein	N	G	C	1	.	.	C	.	.	.	.	.	.	.	.	.	.	.	.	.	.	.	.	.	.	.	.	.	.	.	.	.	.	.	.	.	.	.	.	.	.	.	.	.
298848	298718	CDS	1	SEQ_0315	putative N-acetylmannosamine-6-phosphate 2-epimerase	N	G	C	1	.	.	.	.	.	.	.	C	.	.	.	.	.	.	.	.	.	.	.	.	.	.	.	.	.	.	.	.	.	.	.	.	.	.	.	.	.	.	.	.
299054	298924	CDS	1	SEQ_0315	putative N-acetylmannosamine-6-phosphate 2-epimerase	N	T	G	1	.	.	.	.	.	.	.	.	.	.	.	.	.	.	.	.	.	.	.	.	.	.	.	.	.	.	.	.	.	.	.	.	.	.	.	.	.	.	.	.
303325	303195	Intergenic	-	-	-	-	G	A	1	.	.	.	.	.	.	A	.	.	.	.	.	.	.	.	.	.	.	.	.	.	.	.	.	.	.	.	.	.	.	.	.	.	.	.	.	.	.	.	.
303977	303847	CDS	1	SEQ_0320	putative N-acetylmannosamine-6-phosphate 2-epimerase (pseudogene)	-	C	A	1	.	.	.	.	A	.	.	.	.	.	.	.	.	.	.	.	.	.	.	.	.	.	.	.	.	.	.	.	.	.	.	.	.	.	.	.	.	.	.	.
303982	303852	CDS	1	SEQ_0320	putative N-acetylmannosamine-6-phosphate 2-epimerase (pseudogene)	-	C	T	1	.	.	.	.	T	.	.	.	.	.	.	.	.	.	.	.	.	.	.	.	.	.	.	.	.	.	.	.	.	.	.	.	.	.	.	.	.	.	.	.
303988	303858	CDS	1	SEQ_0320	putative N-acetylmannosamine-6-phosphate 2-epimerase (pseudogene)	-	T	G	1	.	.	.	.	G	.	.	.	.	.	.	.	.	.	.	.	.	.	.	.	.	.	.	.	.	.	.	.	.	.	.	.	.	.	.	.	.	.	.	.
305157	305027	CDS	1	SEQ_0321	extracellular solute-binding lipoprotein	N	A	G	6	.	.	G	G	G	G	.	.	.	.	.	.	.	.	.	.	.	.	.	.	.	.	.	.	.	.	.	.	.	.	.	.	.	.	.	.	.	.	.	.
307962	307832	CDS	1	SEQ_0324	conserved hypothetical protein	N	C	T	1	.	.	.	.	.	.	.	.	.	.	.	.	.	.	.	.	.	.	.	.	.	.	.	.	.	.	.	.	.	.	.	.	.	.	.	.	.	.	.	.
310542	310412	CDS	1	SEQ_0327	ROK family protein	N	G	C	9	.	.	.	.	.	.	.	.	.	.	.	.	.	.	.	.	.	.	.	.	.	.	.	.	.	.	.	.	.	.	.	.	.	.	.	.	.	.	.	.
313390	313260	CDS	1	SEQ_0331	conserved hypothetical protein	S	C	T	1	.	.	.	.	.	.	.	.	.	.	.	.	.	.	.	.	.	.	.	.	.	.	.	.	.	.	.	.	.	.	.	.	.	.	.	.	.	.	.	.
315066	314936	CDS	1	engC	probable GTPase EngC	S	C	T	106	.	.	.	.	.	.	.	.	.	.	.	.	.	.	.	.	.	T	T	T	T	T	T	T	T	T	T	T	T	T	T	T	T	T	T	.	.	.	.	.
315124	314994	CDS	1	engC	probable GTPase EngC	N	G	A	2	.	.	.	.	.	.	.	.	.	.	.	.	.	.	.	.	.	.	.	.	.	.	.	.	.	.	.	.	.	.	.	.	.	.	.	.	.	.	.	.
322959	322829	CDS	1	rpsL	30S ribosomal protein S12	N	A	G	1	.	.	.	.	.	G	.	.	.	.	.	.	.	.	.	.	.	.	.	.	.	.	.	.	.	.	.	.	.	.	.	.	.	.	.	.	.	.	.	.
325595	325465	CDS	1	fus	elongation factor G (EF-G)	N	G	A	1	.	.	.	.	.	A	.	.	.	.	.	.	.	.	.	.	.	.	.	.	.	.	.	.	.	.	.	.	.	.	.	.	.	.	.	.	.	.	.	.
326808	326678	CDS	1	plr	glyceraldehyde-3-phosphate dehydrogenase	N	A	G	1	.	.	.	.	.	.	G	.	.	.	.	.	.	.	.	.	.	.	.	.	.	.	.	.	.	.	.	.	.	.	.	.	.	.	.	.	.	.	.	.
326892	326762	CDS	1	plr	glyceraldehyde-3-phosphate dehydrogenase	N	G	T	149	T	T	T	T	T	T	T	T	T	T	T	T	T	T	T	T	T	T	T	T	T	T	T	T	T	T	T	T	T	T	T	T	T	T	T	.	.	.	.	.
327578	327448	CDS	1	plr	glyceraldehyde-3-phosphate dehydrogenase	N	G	A	3	.	.	.	.	.	.	.	.	.	.	.	.	.	.	.	.	.	.	.	.	.	.	.	.	.	.	.	.	.	.	.	.	.	.	.	.	.	.	.	.
329242	329112	Intergenic	-	-	-	-	G	A	1	.	.	.	.	.	.	.	.	.	.	.	.	.	.	.	.	.	.	.	.	.	.	.	.	.	.	.	.	.	.	.	.	.	.	.	.	.	.	.	.
333510	333254	Intergenic	-	-	-	-	G	A	1	.	.	.	.	.	.	A	.	.	.	.	.	.	.	.	.	.	.	.	.	.	.	.	.	.	.	.	.	.	.	.	.	.	.	.	.	.	.	.	.
334999	334743	CDS	1	dppA	putative peptide binding protein	N	G	A	2	.	.	.	.	.	.	.	.	.	.	.	.	.	.	.	.	.	.	.	.	.	.	.	.	.	.	.	.	.	.	.	.	.	.	.	.	.	.	.	.
335780	335524	CDS	1	dppB	di-tripeptide transport system permease protein	N	C	T	2	.	.	.	.	.	.	.	.	.	.	.	.	.	.	.	.	.	.	.	.	.	.	.	.	.	.	.	.	.	.	.	.	.	.	.	.	T	T	.	.
346945	346689	CDS	-1	SEQ_0364	putative membrane protein	N	G	A	1	.	.	.	.	.	.	.	.	.	.	.	.	.	.	.	.	.	.	.	.	.	.	.	.	.	.	.	.	.	.	.	.	.	.	.	.	.	.	.	.
350600	350344	CDS	1	SEQ_0369	putative exported protein	S	T	C	149	C	C	C	C	C	C	C	C	C	C	C	C	C	C	C	C	C	C	C	C	C	C	C	C	C	C	C	C	C	C	C	C	C	C	C	.	.	.	.	.
356122	355866	CDS	-1	fne	fibronectin-binding protein Fne (pseudogene)	-	G	A	1	.	.	.	.	.	.	.	.	.	.	.	.	.	.	.	.	.	.	.	.	.	.	.	.	.	.	.	.	.	.	.	.	.	.	.	.	.	.	.	.
356704	356447	Intergenic	-	-	-	-	A	G	2	.	G	.	.	.	.	.	.	.	.	.	.	.	.	.	.	.	.	.	.	.	.	.	.	.	.	.	.	.	.	.	.	.	.	.	.	.	.	.	.
359530	359273	Intergenic	-	-	-	-	C	G	1	.	G	.	.	.	.	.	.	.	.	.	.	.	.	.	.	.	.	.	.	.	.	.	.	.	.	.	.	.	.	.	.	.	.	.	.	.	.	.	.
359709	359452	Intergenic	-	-	-	-	C	G	3	.	.	.	.	.	.	.	.	.	.	.	.	.	.	.	.	.	.	.	.	.	.	.	.	.	.	.	.	.	.	.	.	.	.	.	.	.	.	.	.
366908	366651	CDS	1	gla	glycerol facilitator-aquaporin	N	A	T	2	.	.	.	.	.	.	.	.	.	.	.	.	.	.	.	.	.	.	.	.	.	.	.	.	.	.	.	.	.	.	.	.	.	.	.	.	.	.	.	.
368766	368509	CDS	1	SEQ_0389	putative beta-lactamase	N	A	G	2	.	.	.	.	.	.	.	.	.	.	.	.	.	.	.	.	.	.	.	.	.	.	.	.	.	.	.	.	.	.	.	.	.	.	.	.	.	.	.	.
370520	370261	CDS	-1	pfl	formate acetyltransferase	N	T	C	2	.	.	.	.	.	.	.	.	.	.	.	.	.	.	.	.	.	.	.	.	.	.	.	.	.	.	.	.	.	.	.	.	.	.	.	.	C	C	.	.
372662	372403	CDS	1	dinB	DNA polymerase IV	N	T	C	29	C	.	.	.	.	.	C	C	C	C	C	C	C	C	C	C	C	.	.	.	.	.	.	.	.	.	.	.	.	.	.	.	.	.	.	.	.	.	.	.
373022	372763	CDS	1	dinB	DNA polymerase IV	N	C	T	102	.	.	.	.	.	.	.	.	.	.	.	.	.	.	.	.	.	.	T	T	T	T	T	T	T	T	T	T	T	T	T	T	T	T	T	.	.	.	.	.
373069	372810	CDS	1	dinB	DNA polymerase IV	S	G	A	2	.	A	.	.	.	.	.	.	.	.	.	.	.	.	.	.	.	.	.	.	.	.	.	.	.	.	.	.	.	.	.	.	.	.	.	.	.	.	.	.
374394	374135	CDS	-1	SEQ_0394	RecD/TraA family helicase	N	A	G	149	G	G	G	G	G	G	G	G	G	G	G	G	G	G	G	G	G	G	G	G	G	G	G	G	G	G	G	G	G	G	G	G	G	G	G	.	.	.	.	.
376706	376447	Intergenic	-	-	-	-	A	G	1	.	.	.	G	.	.	.	.	.	.	.	.	.	.	.	.	.	.	.	.	.	.	.	.	.	.	.	.	.	.	.	.	.	.	.	.	.	.	.	.
377374	377115	CDS	-1	spi	putative signal peptidase I	N	C	T	2	.	.	.	.	.	.	.	.	.	.	.	.	.	.	.	.	.	.	.	.	.	.	.	.	.	.	.	.	.	.	.	.	.	.	.	.	.	.	.	.
377395	377136	CDS	-1	spi	putative signal peptidase I	S	T	G	2	.	.	.	.	.	.	.	.	.	.	.	.	.	.	.	.	.	.	.	.	.	.	.	.	.	.	.	.	.	.	.	.	.	.	.	.	.	.	.	.
377415	377156	CDS	-1	spi	putative signal peptidase I	N	G	A	2	.	.	.	.	.	.	.	.	.	.	.	.	.	.	.	.	.	.	.	.	.	.	.	.	.	.	.	.	.	.	.	.	.	.	.	.	.	.	.	.
379907	379647	CDS	1	mutS2	putative DNA mismatch repair protein	N	C	T	2	.	.	.	.	.	.	.	.	.	.	.	.	.	.	.	.	.	.	.	.	.	.	.	.	.	.	.	.	.	.	.	.	.	.	.	.	.	.	.	.
382569	382309	CDS	-1	SEQ_0400	pyridine nucleotide-disulphide oxidoreductase	-	C	T	1	.	.	.	.	T	.	.	.	.	.	.	.	.	.	.	.	.	.	.	.	.	.	.	.	.	.	.	.	.	.	.	.	.	.	.	.	.	.	.	.
383539	383279	Intergenic	-	-	-	-	G	A	1	.	.	.	.	.	.	.	.	.	.	.	.	.	.	.	.	.	.	.	.	.	.	.	.	.	.	.	.	.	.	.	.	.	.	.	.	.	.	.	.
383862	383602	CDS	1	SEQ_0401	putative thioredoxin	S	T	C	7	.	.	C	C	C	C	.	.	.	.	.	.	.	.	.	.	.	.	.	.	.	.	.	.	.	.	.	.	.	.	.	.	.	.	.	.	.	.	.	.
384463	384203	CDS	-1	SEQ_0402	putative cell surface-anchored protein	N	C	T	33	.	N	N	N	T	T	N	T	T	T	T	T	T	T	T	T	T	N	N	N	N	N	N	N	N	N	N	N	N	N	N	N	N	N	N	.	.	.	.	.
384475	384215	CDS	-1	SEQ_0402	putative cell surface-anchored protein	N	T	C	1	.	.	.	.	N	.	.	N	N	N	N	N	N	N	N	N	N	N	N	N	N	N	N	C	N	N	N	N	N	N	N	N	N	N	N	.	.	.	.	.
384511	384251	CDS	-1	SEQ_0402	putative cell surface-anchored protein	N	T	C	1	N	.	N	.	.	.	N	N	N	N	N	N	N	N	N	N	N	N	.	.	.	.	.	.	.	.	N	.	.	.	.	.	N	N	N	N	N	N	N	N
384535	384275	CDS	-1	SEQ_0402	putative cell surface-anchored protein	N	C	T	1	N	N	.	.	.	.	N	N	N	N	N	N	N	N	N	N	N	.	N	N	N	N	N	N	N	N	N	N	N	N	N	N	N	N	N	N	N	N	N	N
384692	384432	CDS	-1	SEQ_0402	putative cell surface-anchored protein	N	G	A	132	A	.	.	.	.	.	A	A	A	A	A	A	A	A	A	A	A	A	A	A	A	A	A	A	A	A	A	A	A	A	A	A	A	A	A	.	.	.	.	.
392032	391772	CDS	-1	SEQ_0414	putative membrane protein	N	G	A	3	.	.	.	.	.	.	.	.	.	.	.	.	.	.	.	.	.	.	.	.	.	.	.	.	.	.	.	.	.	.	.	.	.	.	.	.	.	.	.	.
393215	392955	CDS	-1	SEQ_0415	CorA-like Mg2+ transporter protein	N	C	T	2	.	.	.	.	.	.	.	.	.	.	.	.	.	.	.	.	.	.	.	.	.	.	.	.	.	.	.	.	.	.	.	.	.	.	.	T	.	.	.	.
397830	397570	Intergenic	-	-	-	-	C	T	27	.	.	.	.	.	.	.	T	T	T	T	T	T	T	T	T	T	.	.	.	.	.	.	.	.	.	.	.	.	.	.	.	.	.	.	.	.	.	.	.
404196	403936	Intergenic	-	-	-	-	G	A	2	N	A	.	.	.	.	.	.	.	.	.	.	.	.	.	.	.	.	.	.	.	.	.	.	.	.	.	.	.	.	.	.	.	.	.	.	.	.	.	.
404764	404504	CDS	-1	scrR	putative sucrose operon repressor	S	A	G	1	.	.	.	.	.	.	.	.	.	.	.	.	.	.	.	.	.	.	.	.	.	.	.	.	.	.	.	.	.	.	.	.	.	.	.	.	.	.	.	.
410287	410026	CDS	1	SEQ_0432	endoglycosidase (EndoS)	N	G	A	6	.	.	A	A	A	A	.	.	.	.	.	.	.	.	.	.	.	.	.	.	.	.	.	.	.	.	.	.	.	.	.	.	.	.	.	.	.	.	.	.
412003	411742	CDS	1	SEQ_0432	endoglycosidase (EndoS)	N	G	T	6	.	.	T	T	T	T	.	.	.	.	.	.	.	.	.	.	.	.	.	.	.	.	.	.	.	.	.	.	.	.	.	.	.	.	.	.	.	.	.	.
412499	412238	Intergenic	-	-	-	-	C	T	2	.	.	.	.	.	.	.	.	.	.	.	.	.	.	.	.	.	.	.	.	.	.	.	.	.	.	.	.	.	.	.	.	.	.	.	.	.	.	.	.
415391	415130	CDS	1	secA	putative preprotein SecA subunit	S	C	G	1	.	.	.	.	.	.	.	G	.	.	.	.	.	.	.	.	.	.	.	.	.	.	.	.	.	.	.	.	.	.	.	.	.	.	.	.	.	.	.	.
419219	418958	Intergenic	-	-	-	-	G	A	4	.	.	.	.	.	.	.	.	.	.	.	.	.	.	.	.	.	A	.	.	.	.	.	.	.	.	.	.	.	.	.	.	.	.	.	.	.	.	.	.
422940	422678	CDS	1	SEQ_0442	putative amidase	N	G	A	1	.	.	.	.	.	.	.	.	.	.	.	.	.	.	.	.	.	.	.	.	.	.	.	.	.	.	.	.	.	.	.	.	.	.	.	.	.	.	.	.
424145	423883	CDS	1	SEQ_0442	putative amidase	N	C	A	2	.	.	.	.	.	.	.	.	.	.	.	.	.	.	.	.	.	.	.	.	.	.	.	.	.	.	.	.	.	.	.	.	.	.	.	.	.	.	.	.
426168	425906	CDS	1	SEQ_0443	putative iron transport-associated protein (pseudogene)	-	C	T	2	.	T	.	.	.	.	.	.	.	.	.	.	.	.	.	.	.	.	.	.	.	.	.	.	.	.	.	.	.	.	.	.	.	.	.	.	.	.	.	.
426335	426073	CDS	1	SEQ_0443	putative iron transport-associated protein (pseudogene)	-	A	G	3	.	.	.	.	.	.	.	.	.	.	.	.	.	.	.	.	.	.	.	.	.	.	.	.	.	.	.	.	.	.	.	.	.	.	.	.	.	.	.	.
429614	429352	CDS	1	htsA	heme-binding lipoprotein	S	T	C	2	.	.	.	.	.	.	.	.	.	.	.	.	.	.	.	.	.	.	.	.	.	.	.	.	.	.	.	.	.	.	.	.	.	.	.	.	.	.	.	.
429860	429598	CDS	1	htsA	heme-binding lipoprotein	N	C	A	1	.	A	.	.	.	.	.	.	.	.	.	.	.	.	.	.	.	.	.	.	.	.	.	.	.	.	.	.	.	.	.	.	.	.	.	.	.	.	.	.
431405	431143	CDS	1	SEQ_0448	ABC transporter ATP-binding protein	S	C	T	1	.	.	.	.	.	.	.	.	.	.	.	.	.	.	.	.	.	.	.	.	.	.	.	.	.	.	.	.	.	.	.	.	.	.	.	.	.	.	.	.
432236	431974	CDS	1	SEQ_0449	ABC transporter ATP-binding membrane protein	-	T	G	3	.	.	.	.	.	.	.	.	.	.	.	.	.	.	.	.	.	.	.	.	.	.	.	.	.	.	.	.	.	.	.	.	.	.	.	.	.	.	.	.
432238	431976	CDS	1	SEQ_0449	ABC transporter ATP-binding membrane protein	-	T	C	3	.	.	.	.	.	.	.	.	.	.	.	.	.	.	.	.	.	.	.	.	.	.	.	.	.	.	.	.	.	.	.	.	.	.	.	.	.	.	.	.
432350	432085	CDS	1	SEQ_0449	ABC transporter ATP-binding membrane protein	S	G	A	1	.	.	.	.	.	.	.	.	.	.	.	.	.	.	.	.	.	.	.	.	.	.	.	.	.	.	.	.	.	.	.	.	.	.	.	.	.	.	.	.
433306	433041	CDS	1	SEQ_0449	ABC transporter ATP-binding membrane protein	N	C	T	2	.	.	.	.	.	.	.	.	.	.	.	.	.	.	.	.	.	.	.	.	.	.	.	.	.	.	.	.	.	.	.	.	.	.	.	.	.	.	.	.
433474	433209	CDS	1	SEQ_0449	ABC transporter ATP-binding membrane protein	N	C	T	2	.	.	.	.	.	.	.	.	.	.	.	.	.	.	.	.	.	.	.	.	.	.	.	.	.	.	.	.	.	.	.	.	.	.	.	.	.	.	.	.
435973	435708	CDS	1	SEQ_0451	putative membrane protein	S	C	T	143	T	.	T	T	T	T	T	T	T	T	T	T	T	T	T	T	T	T	T	T	T	T	T	T	T	T	T	T	T	T	T	T	T	T	T	.	.	.	.	.
441382	441117	CDS	-1	asnB	putative L-asparaginase	N	C	T	2	.	.	.	.	.	.	.	.	.	.	.	.	.	.	.	.	.	.	.	.	.	.	.	.	.	.	.	.	.	.	.	.	.	.	.	.	.	.	T	.
442915	442650	CDS	1	SEQ_0456	haloacid dehalogenase-like hydrolase	N	A	G	29	G	.	.	.	.	.	G	G	G	G	G	G	G	G	G	G	G	.	.	.	.	.	.	.	.	.	.	.	.	.	.	.	.	.	.	.	.	.	.	.
446187	445922	CDS	1	codY	GTP-sensing transcriptional pleiotropic repressor	N	G	A	1	.	.	.	.	.	.	.	.	.	.	.	.	.	.	.	.	.	.	.	.	.	.	.	.	.	.	.	.	.	.	.	.	.	.	.	.	.	.	.	.
455684	455419	CDS	1	SEQ_0468	conserved hypothetical protein	N	C	T	1	.	.	.	.	.	.	.	.	.	.	.	.	.	.	.	.	.	.	.	.	.	.	.	.	.	.	.	.	.	.	.	.	.	.	.	.	.	.	.	.
457029	456764	CDS	1	SEQ_0470	putative D-alanyl-D-alanine carboxypeptidase	S	A	G	2	.	.	.	.	.	.	.	.	.	.	.	.	.	.	.	.	.	.	.	.	.	.	.	.	.	.	.	.	.	.	.	.	.	.	.	.	G	G	.	.
460371	460106	CDS	1	dnaK	chaperone protein DnaK (heat shock protein 70)	N	A	G	18	.	.	.	.	.	.	.	.	.	.	.	.	.	.	.	.	.	.	.	.	.	.	.	.	.	.	.	.	.	.	.	.	.	.	.	.	.	.	.	.
465302	465037	CDS	1	fabH	3-oxoacyl-[acyl-carrier-protein] synthase III	N	C	T	2	.	T	.	.	.	.	.	.	.	.	.	.	.	.	.	.	.	.	.	.	.	.	.	.	.	.	.	.	.	.	.	.	.	.	.	.	.	.	.	.
468067	467802	CDS	1	fabD	putative malonyl CoA-acyl carrier protein transacylase	N	C	A	1	.	.	.	.	.	.	.	.	.	.	.	.	.	.	.	.	.	.	.	.	.	.	.	.	.	.	.	.	.	.	.	.	.	.	.	.	.	.	.	.
469687	469422	CDS	1	fabF	3-oxoacyl-[acyl-carrier-protein] synthase II	N	A	T	2	.	.	.	.	.	.	.	.	.	.	.	.	.	.	.	.	.	.	.	.	.	.	.	.	.	.	.	.	.	.	.	.	.	.	.	.	T	T	.	.
479591	479326	CDS	-1	manM	putative mannose-specific phosphotransferase system (PTS), IIC component	N	C	T	2	.	.	.	.	.	.	.	.	.	.	.	.	.	.	.	.	.	.	.	.	.	.	.	.	.	.	.	.	.	.	.	.	.	.	.	.	.	.	.	.
479897	479632	CDS	-1	manM	putative mannose-specific phosphotransferase system (PTS), IIC component	N	G	A	1	.	.	.	.	.	.	.	.	.	.	.	.	.	.	.	.	.	.	.	.	.	.	.	.	.	.	.	.	.	.	.	.	.	.	.	.	.	.	.	.
480109	479844	CDS	-1	manM	putative mannose-specific phosphotransferase system (PTS), IIC component	S	G	A	1	.	.	.	.	.	.	.	.	.	.	.	.	.	.	.	.	.	.	.	.	.	.	.	.	.	.	.	.	.	.	.	.	.	.	.	.	.	.	.	.
481415	481150	Intergenic	-	-	-	-	G	A	1	.	.	.	.	.	.	.	.	.	.	.	.	.	.	.	.	.	.	.	.	.	.	.	.	.	.	.	.	.	.	.	.	.	.	.	.	.	.	.	.
481699	481433	CDS	-1	SEQ_0495	putative haloacid dehalogenase-like hydrolase (pseudogene)	-	C	T	1	.	.	.	.	.	.	.	.	.	.	.	.	.	.	.	.	.	.	.	.	.	.	.	.	.	.	.	.	.	.	.	.	.	.	.	.	.	.	.	.
486911	486645	Intergenic	-	-	-	-	G	A	1	.	.	.	.	.	.	A	.	.	.	.	.	.	.	.	.	.	.	.	.	.	.	.	.	.	.	.	.	.	.	.	.	.	.	.	.	.	.	.	.
487126	486860	CDS	-1	SEQ_0501	conserved hypothetical protein	S	C	T	2	.	T	.	.	.	.	.	.	.	.	.	.	.	.	.	.	.	.	.	.	.	.	.	.	.	.	.	.	.	.	.	.	.	.	.	.	.	.	.	.
488294	488028	CDS	-1	SEQ_0504	putative exported protein	S	A	G	1	.	.	.	.	.	.	.	.	.	.	.	.	.	.	.	.	.	.	.	.	.	.	.	.	.	.	.	.	.	.	.	.	.	.	.	.	.	.	.	.
493919	493653	CDS	1	SEQ_0514	conserved hypothetical protein (fragment)	-	C	T	144	T	.	T	T	T	T	T	T	T	T	T	T	T	T	T	T	T	T	T	T	T	T	T	T	T	T	T	T	T	T	T	T	T	T	T	.	.	.	.	.
498330	498064	CDS	1	infB	translation initiation factor IF-2	N	T	G	1	.	.	.	.	.	.	.	.	.	.	.	.	.	.	.	.	.	.	.	.	.	.	.	.	.	.	.	.	.	.	.	.	.	.	.	.	.	.	.	.
498561	498295	CDS	1	infB	translation initiation factor IF-2	N	G	A	2	.	.	.	.	.	.	.	.	.	.	.	.	.	.	.	.	.	.	.	.	.	.	.	.	.	.	.	.	.	.	.	.	.	.	.	.	.	.	.	.
498822	498556	CDS	1	infB	translation initiation factor IF-2	N	T	C	1	.	.	.	.	.	.	.	.	.	.	.	.	.	.	.	.	.	.	.	.	.	.	.	.	.	.	.	.	.	.	.	.	.	.	.	.	.	.	.	.
504195	503929	Intergenic	-	-	-	-	A	G	7	.	.	G	G	G	G	.	.	.	.	.	.	.	.	.	.	.	.	.	.	.	.	.	.	.	.	.	.	.	.	.	.	.	.	.	.	.	.	.	.
504275	504009	Intergenic	-	-	-	-	T	C	7	.	.	.	.	.	.	.	.	.	.	.	.	.	.	.	.	.	.	.	.	.	.	.	.	.	.	.	.	.	.	.	.	.	.	.	.	.	.	.	.
505797	505531	CDS	1	SEQ_0525	LemA family protein	S	G	A	2	.	.	.	.	.	.	.	.	.	.	.	.	.	.	.	.	.	.	.	.	.	.	.	.	.	.	.	.	.	.	.	.	.	.	.	.	.	.	.	.
507384	507118	CDS	1	lacA	galactose-6-phosphate isomerase LacA subunit	N	C	T	1	.	.	.	.	.	.	.	.	.	.	.	T	.	.	.	.	.	.	.	.	.	.	.	.	.	.	.	.	.	.	.	.	.	.	.	.	.	.	.	.
507446	507180	CDS	1	lacA	galactose-6-phosphate isomerase LacA subunit	N	C	T	3	.	.	.	.	.	.	.	.	.	.	.	.	.	.	.	.	.	.	.	.	.	.	.	.	.	.	.	.	.	.	.	.	.	.	.	.	.	.	.	.
507536	507270	CDS	1	lacA	galactose-6-phosphate isomerase LacA subunit	N	G	A	3	.	.	.	.	.	.	.	.	.	.	.	.	.	.	.	.	.	.	.	.	.	.	.	.	.	.	.	.	.	.	.	.	.	.	.	.	.	.	.	.
509138	508872	CDS	1	lacC	tagatose-6-phosphate kinase	N	G	A	2	.	.	.	.	.	.	.	.	.	.	.	.	.	.	.	.	.	.	.	.	.	.	.	.	.	.	.	.	.	.	.	.	.	.	.	.	.	.	.	.
512634	512368	Intergenic	-	-	-	-	G	A	1	.	.	.	.	.	.	.	.	.	.	.	.	.	.	.	.	.	.	.	.	.	.	.	.	.	.	.	.	.	.	.	.	.	.	.	.	.	.	.	.
513047	512781	CDS	-1	SEQ_0535	TetR family regulatory protein	N	C	T	2	.	.	.	.	.	.	.	.	.	.	.	.	.	.	.	.	.	.	.	.	.	.	.	.	.	.	.	.	.	.	.	.	.	.	.	.	.	.	.	.
515904	515638	Intergenic	-	-	-	-	C	A	1	.	.	.	.	.	.	.	A	.	.	.	.	.	.	.	.	.	.	.	.	.	.	.	.	.	.	.	.	.	.	.	.	.	.	.	.	.	.	.	.
516109	515843	CDS	1	SEQ_0538	putative Na+/Pi-cotransporter protein	N	G	T	1	.	.	.	.	.	.	.	.	.	.	.	.	.	.	.	.	.	.	.	.	.	.	.	.	.	.	.	.	.	.	.	.	.	.	.	.	.	.	.	.
520020	519754	CDS	1	SEQ_0541	ABC transporter, ATP-binding protein (fragment)	-	C	T	1	.	.	.	.	.	.	.	.	.	.	.	.	.	.	.	.	.	.	T	.	.	.	.	.	.	.	.	.	.	.	.	.	.	.	.	.	.	.	.	.
520853	520587	CDS	1	SEQ_0542	isoprenylcysteine carboxyl methyltransferase (ICMT) family protein	S	C	T	2	.	.	.	.	.	.	.	.	.	.	.	.	.	.	.	.	.	.	.	.	.	.	.	.	.	.	.	.	.	.	.	.	.	.	.	.	.	.	.	.
522995	522729	CDS	1	glyS	glycyl-tRNA synthetase beta chain	S	G	A	28	A	.	.	.	.	.	.	A	A	A	A	A	A	A	A	A	A	.	.	.	.	.	.	.	.	.	.	.	.	.	.	.	.	.	.	.	.	.	.	.
525791	525523	Intergenic	-	-	-	-	A	G	2	.	.	.	.	.	.	.	.	.	.	.	.	.	.	.	.	.	.	.	.	.	.	.	.	.	.	.	.	.	.	.	.	.	.	.	.	.	.	.	.
525801	525533	Intergenic	-	-	-	-	T	C	1	.	.	.	.	.	.	.	.	.	.	.	.	.	.	.	.	.	.	.	.	.	.	.	.	.	.	.	.	.	.	.	.	.	.	.	.	.	.	.	.
525804	525536	Intergenic	-	-	-	-	G	A	1	.	.	.	.	.	.	.	.	.	.	.	.	.	.	.	.	.	.	.	.	.	.	.	.	.	.	.	.	.	.	.	.	.	.	.	.	.	.	.	.
525830	525562	Intergenic	-	-	-	-	C	A	3	.	.	.	.	.	.	.	.	.	.	.	.	.	.	.	.	.	.	.	.	.	.	.	.	.	.	.	.	.	.	.	.	.	.	.	.	.	.	.	.
526169	525901	Intergenic	-	-	-	-	A	G	1	.	.	.	.	.	.	.	.	.	G	.	.	.	.	.	.	.	.	.	.	.	.	.	.	.	.	.	.	.	.	.	.	.	.	.	.	.	.	.	.
526194	525926	Intergenic	-	-	-	-	T	C	1	.	.	.	.	.	.	.	.	.	.	.	.	.	.	.	.	.	.	.	.	.	.	.	.	.	.	.	.	.	.	.	.	.	.	.	.	.	.	.	.
527387	527119	CDS	1	sagC	Streptolysin S biosynthesis protein	N	G	A	1	.	.	.	.	.	.	.	.	.	.	.	.	.	.	.	.	.	.	.	.	.	.	.	.	.	.	.	.	.	.	.	.	.	.	.	.	.	.	.	.
530147	529879	CDS	1	sagE	CAAX amino terminal protease family protein	S	T	G	1	.	.	.	.	.	.	.	.	.	.	.	.	.	.	.	.	.	.	.	.	.	.	.	.	.	.	.	.	.	.	.	.	.	.	.	.	.	.	.	.
532271	532003	CDS	1	sagH	ABC-2 type transporter protein	N	G	A	1	.	.	.	.	.	.	.	.	.	.	.	.	.	.	.	.	.	.	.	.	.	.	.	.	.	.	.	.	.	.	.	.	.	.	.	.	.	.	.	.
533261	532993	CDS	1	sagI	ABC-2 type transporter protein	N	T	C	149	C	C	C	C	C	C	C	C	C	C	C	C	C	C	C	C	C	C	C	C	C	C	C	C	C	C	C	C	C	C	C	C	C	C	C	.	.	.	.	.
533534	533266	CDS	1	sagI	ABC-2 type transporter protein	N	C	T	3	.	.	.	.	.	.	.	.	.	.	.	.	.	.	.	.	.	.	.	.	.	.	.	.	.	.	.	.	.	.	.	.	.	.	.	.	.	.	.	.
534153	533885	CDS	1	sagI	ABC-2 type transporter protein	N	C	A	2	.	.	.	.	.	.	.	.	.	.	.	.	.	.	.	.	.	.	.	.	.	.	.	.	.	.	.	.	.	.	.	.	.	.	.	.	A	A	.	.
534653	534385	CDS	-1	SEQ_0555	putative collagen and fibronectin-binding cell surface-anchored protein FneE	N	A	T	27	.	.	.	.	.	.	.	T	T	T	T	T	T	T	T	T	T	.	.	.	.	.	.	.	.	.	.	.	.	.	.	.	.	.	.	.	N	N	.	T
534694	534426	CDS	-1	SEQ_0555	putative collagen and fibronectin-binding cell surface-anchored protein FneE	S	C	T	2	.	.	.	.	.	.	.	.	.	.	.	.	.	.	.	.	.	N	.	.	.	.	.	.	.	.	.	.	.	.	.	.	.	.	.	.	N	N	.	.
534701	534433	CDS	-1	SEQ_0555	putative collagen and fibronectin-binding cell surface-anchored protein FneE	N	T	A	2	.	.	.	.	.	.	.	.	.	.	.	.	.	.	.	.	.	N	.	.	.	.	.	.	.	.	.	.	.	.	.	.	.	.	.	.	N	N	.	.
534707	534439	CDS	-1	SEQ_0555	putative collagen and fibronectin-binding cell surface-anchored protein FneE	N	T	A	2	.	.	.	.	.	.	.	.	.	.	.	.	.	.	.	.	.	N	.	.	.	.	.	.	.	.	.	.	.	.	.	.	.	.	.	.	N	N	.	.
534708	534440	CDS	-1	SEQ_0555	putative collagen and fibronectin-binding cell surface-anchored protein FneE	N	C	T	2	.	.	.	.	.	.	.	.	.	.	.	.	.	.	.	.	.	N	.	.	.	.	.	.	.	.	.	.	.	.	.	.	.	.	.	.	N	N	.	.
534709	534441	CDS	-1	SEQ_0555	putative collagen and fibronectin-binding cell surface-anchored protein FneE	S	A	T	2	.	.	.	.	.	.	.	.	.	.	.	.	.	.	.	.	.	N	.	.	.	.	.	.	.	.	.	.	.	.	.	.	.	.	.	.	N	N	.	.
534714	534446	CDS	-1	SEQ_0555	putative collagen and fibronectin-binding cell surface-anchored protein FneE	N	G	C	2	.	.	.	.	.	.	.	.	.	.	.	.	.	.	.	.	.	N	.	.	.	.	.	.	.	.	.	.	.	.	.	.	.	.	.	.	N	N	.	.
534715	534447	CDS	-1	SEQ_0555	putative collagen and fibronectin-binding cell surface-anchored protein FneE	S	T	C	2	.	.	.	.	.	.	.	.	.	.	.	.	.	.	.	.	.	N	.	.	.	.	.	.	.	.	.	.	.	.	.	.	.	.	.	.	N	N	.	.
534718	534450	CDS	-1	SEQ_0555	putative collagen and fibronectin-binding cell surface-anchored protein FneE	S	T	C	4	.	.	.	.	.	.	.	.	.	.	.	.	.	.	.	.	.	N	.	.	.	.	.	.	.	.	.	.	.	.	.	.	.	.	.	.	N	N	.	.
534737	534469	CDS	-1	SEQ_0555	putative collagen and fibronectin-binding cell surface-anchored protein FneE	N	T	A	2	.	.	.	.	.	.	.	.	.	.	.	.	.	.	.	.	.	N	.	.	.	.	.	.	.	.	.	.	.	.	.	.	.	.	.	.	N	N	.	.
534738	534470	CDS	-1	SEQ_0555	putative collagen and fibronectin-binding cell surface-anchored protein FneE	N	G	T	1	.	.	.	.	.	.	.	.	.	.	.	.	.	.	.	.	.	N	.	.	.	.	.	.	.	.	.	.	.	.	.	.	.	.	.	.	N	N	.	.
534739	534471	CDS	-1	SEQ_0555	putative collagen and fibronectin-binding cell surface-anchored protein FneE	S	A	T	1	.	.	.	.	.	.	.	.	.	.	.	.	.	.	.	.	.	N	.	.	.	.	.	.	.	.	.	.	.	.	.	.	.	.	.	.	N	N	.	.
534742	534474	CDS	-1	SEQ_0555	putative collagen and fibronectin-binding cell surface-anchored protein FneE	N	A	T	3	.	.	.	.	.	.	.	.	.	.	.	.	.	.	.	.	.	N	.	.	.	.	.	.	.	.	.	.	.	.	.	.	.	.	.	.	N	N	.	.
534750	534482	CDS	-1	SEQ_0555	putative collagen and fibronectin-binding cell surface-anchored protein FneE	N	T	C	1	.	.	.	.	.	.	.	.	.	.	.	.	.	.	.	.	.	C	.	.	.	.	.	.	.	.	.	.	.	.	.	.	.	.	.	.	.	.	.	.
534754	534486	CDS	-1	SEQ_0555	putative collagen and fibronectin-binding cell surface-anchored protein FneE	N/S	T	A,C	1,2	.	.	.	.	.	.	.	.	.	.	.	.	.	.	.	.	.	A	.	.	.	.	.	.	.	.	.	.	.	.	.	.	.	.	.	.	.	.	.	.
534761	534493	CDS	-1	SEQ_0555	putative collagen and fibronectin-binding cell surface-anchored protein FneE	N	A	T	3	.	.	.	.	.	.	.	.	.	.	.	.	.	.	.	.	.	.	.	.	.	.	.	.	.	.	.	.	.	.	.	.	.	.	.	.	.	.	.	.
534778	534510	CDS	-1	SEQ_0555	putative collagen and fibronectin-binding cell surface-anchored protein FneE	S	C	T	4	.	.	.	.	.	.	.	.	.	.	.	.	.	.	.	.	.	T	.	.	.	.	.	.	.	.	.	.	.	.	.	.	.	.	.	.	.	.	.	.
535902	535622	Intergenic	-	-	-	-	C	T	1	T	.	.	.	.	.	.	.	.	.	.	.	.	.	.	.	.	.	.	.	.	.	.	.	.	.	.	.	.	.	.	.	.	.	.	.	.	.	.	.
536270	535990	CDS	-1	SEQ_0556	putative collagen-like surface-anchored protein (fragment)	-	G	A	104	A	.	.	.	.	.	A	A	A	A	N	A	A	A	A	A	A	A	A	A	A	A	A	A	A	A	A	A	A	A	A	A	A	A	A	.	.	.	.	.
536288	536008	CDS	-1	SEQ_0556	putative collagen-like surface-anchored protein (fragment)	-	T	C	129	C	.	.	.	.	.	C	C	C	C	C	C	C	C	C	C	C	C	C	C	C	C	C	C	C	C	C	C	C	C	C	C	C	C	C	.	.	.	.	.
537096	536816	CDS	-1	SEQ_0556	putative collagen-like surface-anchored protein (fragment)	-	C	T	1	.	.	.	.	.	.	.	.	.	.	.	.	.	.	.	.	.	.	.	.	.	.	.	.	.	.	.	.	.	.	.	.	.	.	.	.	.	.	.	.
537253	536973	CDS	-1	SEQ_0556	putative collagen-like surface-anchored protein (fragment)	-	C	T	55	N	.	.	.	.	.	T	N	T	.	.	.	.	.	.	.	.	T	N	N	T	N	N	N	T	T	N	T	.	T	T	T	N	N	T	.	.	.	.	.
537279	536999	Intergenic	-	-	-	-	A	G	51	N	.	.	.	.	.	G	N	G	.	.	.	.	.	.	.	.	G	G	G	N	G	N	G	G	G	N	G	.	N	N	G	N	N	N	.	.	.	.	.
537576	537296	CDS	-1	SEQ_0557	putative lipoprotein	N	T	C	2	.	.	.	.	.	.	.	.	.	.	.	.	.	.	.	.	.	.	.	.	.	.	.	.	.	.	.	.	.	.	.	.	.	.	.	.	.	.	.	.
538491	538211	Intergenic	-	-	-	-	G	C	137	C	.	.	.	.	.	C	C	C	C	C	C	C	C	C	C	C	C	C	C	C	C	C	C	C	C	C	C	C	C	C	C	C	C	C	.	.	.	.	.
542189	541909	CDS	-1	exoA	exodeoxyribonuclease	N	C	A	28	A	.	.	.	.	.	.	A	A	A	A	A	A	A	A	A	A	.	.	.	.	.	.	.	.	.	.	.	.	.	.	.	.	.	.	.	.	.	.	.
550126	549846	Intergenic	-	-	-	-	T	C	3	.	.	.	.	.	.	.	.	.	.	.	.	.	.	.	.	.	.	.	.	.	.	.	.	.	.	.	.	.	.	.	.	.	.	.	.	.	.	.	.
550289	550009	CDS	1	SEQ_0566	SzPSe-like cell surface-anchored protein (pseudogene)	-	C	A	1	.	.	.	.	.	.	.	A	.	.	.	.	.	.	.	.	.	.	.	.	.	.	.	.	.	.	.	.	.	.	.	.	.	.	.	.	.	.	.	.
550312	550032	CDS	1	SEQ_0566	SzPSe-like cell surface-anchored protein (pseudogene)	-	C	T	5	.	.	.	.	.	.	.	.	.	.	.	.	.	.	.	.	.	.	.	.	.	.	.	.	.	.	.	.	.	.	.	.	.	.	.	.	T	T	.	.
550848	550568	CDS	1	SEQ_0566	SzPSe-like cell surface-anchored protein (pseudogene)	-	C	T	2	.	T	.	.	.	.	.	.	.	.	.	.	.	.	.	.	.	.	.	.	.	.	.	.	.	.	.	.	.	.	.	.	.	.	.	.	.	.	.	.
551041	550761	CDS	1	SEQ_0566	SzPSe-like cell surface-anchored protein (pseudogene)	-	A	T	5	.	.	.	.	.	.	.	.	.	.	.	.	.	.	.	.	.	.	.	.	.	.	.	.	.	.	.	.	.	.	.	.	.	.	.	.	.	.	.	.
551372	551092	Intergenic	-	-	-	-	C	T	2	.	.	.	.	.	.	.	.	.	.	.	.	.	.	.	.	.	.	.	.	.	.	.	.	.	.	.	.	.	.	.	.	.	.	.	.	.	.	.	.
552744	552464	CDS	1	metG	methionyl-tRNA synthetase	N	T	C	1	.	.	.	.	.	.	.	C	.	.	.	.	.	.	.	.	.	.	.	.	.	.	.	.	.	.	.	.	.	.	.	.	.	.	.	.	.	.	.	.
558586	558306	CDS	1	nrdE	ribonucleoside-diphosphate reductase alpha subunit	N	C	T	2	.	.	.	.	.	.	.	.	.	.	.	.	.	.	.	.	.	.	.	.	.	.	.	.	.	.	.	.	.	.	.	.	.	.	.	.	.	.	.	.
561986	561705	CDS	1	SEQ_0577	hypothetical protein	N	G	A	6	.	.	A	A	A	A	.	.	.	.	.	.	.	.	.	.	.	.	.	.	.	.	.	.	.	.	.	.	.	.	.	.	.	.	.	.	.	.	.	.
567692	567411	CDS	1	essC	putative membrane protein	N	A	G	1	.	.	.	.	.	.	.	.	.	.	.	.	.	.	.	.	.	.	.	.	.	.	.	.	.	.	.	.	.	.	.	.	.	.	.	.	.	.	.	.
572773	572492	CDS	1	msrAB	peptide methionine sulfoxide reductase	N	C	T	1	.	.	.	.	.	.	.	.	.	.	.	.	.	.	.	.	.	.	.	.	.	.	.	.	.	.	.	.	.	.	.	.	.	.	.	.	.	.	.	.
574877	574596	CDS	1	SEQ_0591	sensor histidine kinase	N	C	T	6	.	.	T	T	T	T	.	.	.	.	.	.	.	.	.	.	.	.	.	.	.	.	.	.	.	.	.	.	.	.	.	.	.	.	.	.	.	.	.	.
578379	578098	CDS	1	SEQ_0594	conserved hypothetical protein	S	G	A	1	.	.	.	.	.	.	.	.	.	.	.	.	.	.	.	.	.	.	.	.	.	.	.	.	.	.	.	.	.	.	.	.	.	.	.	.	.	.	.	.
579478	579197	CDS	-1	argR	arginine repressor	N	G	A	2	.	.	.	.	.	.	.	.	.	.	.	.	.	.	.	.	.	.	.	.	.	.	.	.	.	.	.	.	.	.	.	.	.	.	.	.	.	.	.	.
579854	579573	CDS	1	SEQ_0596	Crp family regulatory protein	N	C	T	108	.	.	.	.	.	.	.	.	.	.	.	.	.	.	.	.	.	T	T	T	T	T	T	T	T	T	T	T	T	T	T	T	T	T	T	.	.	.	.	.
580457	580175	Intergenic	-	-	-	-	A	G	2	.	.	.	.	.	.	.	.	.	.	.	.	.	.	.	.	.	.	.	.	.	.	.	.	.	.	.	.	.	.	.	.	.	.	.	.	.	.	.	.
580749	580467	CDS	1	arcA	arginine deiminase	S	G	A	1	.	.	.	.	.	.	.	.	.	.	.	.	.	.	.	.	.	.	.	.	.	.	.	.	.	.	.	.	.	.	.	.	.	.	.	.	.	.	.	.
581396	581114	CDS	1	arcA	arginine deiminase	N	C	T	1	.	.	.	.	.	.	.	T	.	.	.	.	.	.	.	.	.	.	.	.	.	.	.	.	.	.	.	.	.	.	.	.	.	.	.	.	.	.	.	.
584159	583877	CDS	1	SEQ_0600	C4-dicarboxylate anaerobic carrier protein	N	A	G	1	.	.	.	.	.	.	.	.	.	.	.	.	.	.	.	.	.	.	.	.	.	.	.	.	.	.	.	.	.	.	.	.	.	.	.	.	.	.	.	.
584546	584264	CDS	1	SEQ_0600	C4-dicarboxylate anaerobic carrier protein	N	T	A	1	.	.	.	.	.	.	.	.	.	.	.	.	.	.	.	.	.	.	.	.	.	.	.	.	.	.	.	.	.	.	.	.	.	.	.	.	.	.	.	.
584852	584570	CDS	1	SEQ_0600	C4-dicarboxylate anaerobic carrier protein	N	G	A	1	.	.	.	.	.	.	.	.	.	.	.	.	.	.	.	.	.	.	.	.	.	.	.	.	.	.	.	.	.	.	.	.	.	.	.	.	.	.	.	.
585446	585164	CDS	1	SEQ_0601	petidase family M20/M25/M40 protein	S	C	T	1	.	.	.	.	.	.	.	.	.	.	.	.	.	.	.	.	.	.	.	.	.	.	.	.	.	.	.	.	.	.	.	.	.	.	.	.	.	.	.	.
588224	587942	CDS	1	asnA	aspartate--ammonia ligase	Nonsense	C	T	6	.	.	T	T	T	T	.	.	.	.	.	.	.	.	.	.	.	.	.	.	.	.	.	.	.	.	.	.	.	.	.	.	.	.	.	.	.	.	.	.
589201	588919	CDS	1	coaD	phosphopantetheine adenylyltransferase	N	G	C	2	.	.	.	.	.	.	.	.	.	.	.	.	.	.	.	.	.	.	.	.	.	.	.	.	.	.	.	.	.	.	.	.	.	.	.	.	.	.	.	.
593856	593574	CDS	-1	SEQ_0610	type IV leader peptidase family protein	N	C	T	1	.	.	.	.	.	.	.	.	.	.	.	.	.	.	.	.	.	.	.	.	.	.	.	.	.	.	.	.	.	.	.	.	.	.	.	.	.	.	.	.
600065	599783	CDS	1	murD	UDP-N-acetylmuramoylalanine--D-glutamate ligase	N	C	T	149	T	T	T	T	T	T	T	T	T	T	T	T	T	T	T	T	T	T	T	T	T	T	T	T	T	T	T	T	T	T	T	T	T	T	T	.	.	.	.	.
605137	604855	CDS	1	ftsZ	cell division protein FtsZ	S	C	T	2	.	T	.	.	.	.	.	.	.	.	.	.	.	.	.	.	.	.	.	.	.	.	.	.	.	.	.	.	.	.	.	.	.	.	.	.	.	.	.	.
608059	607777	CDS	1	SEQ_0625	conserved hypothetical protein	N	T	A	27	.	.	.	.	.	.	.	A	A	A	A	A	A	A	A	A	A	.	.	.	.	.	.	.	.	.	.	.	.	.	.	.	.	.	.	.	.	.	.	.
609441	609159	CDS	1	ileS	isoleucyl-tRNA synthetase	N	A	T	2	.	.	.	.	.	.	.	.	.	.	.	.	.	.	.	.	.	.	.	.	.	.	.	.	.	.	.	.	.	.	.	.	.	.	.	T	.	.	.	.
613478	613196	CDS	-1	SEQ_0629	Mut/NUDIX family protein	N	C	A	2	.	A	.	.	.	.	.	.	.	.	.	.	.	.	.	.	.	.	.	.	.	.	.	.	.	.	.	.	.	.	.	.	.	.	.	.	.	.	.	.
614516	614234	CDS	-1	clpE	putative ATP-dependent Clp protease ATP-binding subunit	N	A	G	149	G	G	G	G	G	G	G	G	G	G	G	G	G	G	G	G	G	G	G	G	G	G	G	G	G	G	G	G	G	G	G	G	G	G	G	.	.	.	.	.
614685	614403	CDS	-1	clpE	putative ATP-dependent Clp protease ATP-binding subunit	N	C	T	2	.	.	.	.	.	.	.	.	.	.	.	.	.	.	.	.	.	.	.	.	.	.	.	.	.	.	.	.	.	.	.	.	.	.	.	.	T	T	.	.
615788	615506	CDS	-1	clpE	putative ATP-dependent Clp protease ATP-binding subunit	N	T	G	1	.	.	.	.	.	.	.	.	.	.	.	.	.	.	.	.	.	.	.	.	.	.	.	.	.	.	.	.	.	.	.	.	.	.	.	.	.	.	.	.
617215	616933	CDS	-1	SEQ_0633	putative collagen-like surface-anchored protein SclE	S	G	A	100	.	.	.	.	.	.	.	.	.	.	.	.	.	.	.	.	.	.	A	A	A	A	A	A	A	A	A	A	A	A	A	A	A	A	A	.	.	.	.	.
617251	616969	CDS	-1	SEQ_0633	putative collagen-like surface-anchored protein SclE	S	A	G	1	.	.	.	.	.	.	G	.	.	.	.	.	.	.	.	.	.	.	N	N	N	N	N	N	N	N	N	N	N	N	N	N	N	N	N	.	.	.	.	.
617413	617131	CDS	-1	SEQ_0633	putative collagen-like surface-anchored protein SclE	S	A	G	1	.	.	.	.	.	.	G	.	.	.	.	.	.	.	.	.	.	.	N	N	N	N	N	N	N	N	N	N	N	N	N	N	N	N	N	.	.	.	.	.
618640	618358	CDS	1	SEQ_0634	putative amino acid ABC transporter permease protein	N	G	T	137	T	.	.	.	.	.	T	T	T	T	T	T	T	T	T	T	T	T	T	T	T	T	T	T	T	T	T	T	T	T	T	T	T	T	T	.	.	.	.	.
619066	618784	CDS	1	glnQ3	putative glutamine transporter, ATP-binding protein 3	N	G	A	2	.	.	.	.	.	.	.	.	.	.	.	.	.	.	.	.	.	.	.	.	.	.	.	.	.	.	.	.	.	.	.	.	.	.	.	.	.	.	.	.
620175	619893	CDS	1	SEQ_0637	putative phosphoglucomutase	N	G	A	2	.	.	.	.	.	.	.	.	.	.	.	.	.	.	.	.	.	.	.	.	.	.	.	.	.	.	.	.	.	.	.	.	.	.	.	.	.	.	.	.
621631	621349	CDS	1	SEQ_0637	putative phosphoglucomutase	N	G	A	3	.	.	.	.	.	A	.	.	.	.	.	.	.	.	.	.	.	.	.	.	.	.	.	.	.	.	.	.	.	.	.	.	.	.	.	.	.	.	.	.
621883	621601	Intergenic	-	-	-	-	T	C	28	C	.	.	.	.	.	.	C	C	C	C	C	C	C	C	C	C	.	.	.	.	.	.	.	.	.	.	.	.	.	.	.	.	.	.	.	.	.	.	.
629056	628774	CDS	1	recN	putative DNA repair protein	N	A	G	3	.	.	G	G	G	.	.	.	.	.	.	.	.	.	.	.	.	.	.	.	.	.	.	.	.	.	.	.	.	.	.	.	.	.	.	.	.	.	.	.
630552	630270	CDS	1	SEQ_0647	conserved hypothetical protein	S	G	A	1	.	.	.	.	.	.	.	.	.	.	.	.	.	.	.	.	.	.	.	.	.	.	.	.	.	.	.	.	.	.	.	.	.	.	.	.	.	.	.	.
630943	630661	CDS	1	SEQ_0647	conserved hypothetical protein	N	G	A	1	.	.	.	.	.	.	.	.	.	.	.	.	.	.	.	.	.	.	.	.	.	.	.	.	.	.	.	.	.	.	.	.	.	.	.	.	.	.	.	.
634264	633982	CDS	-1	SEQ_0652	putative transporter protein	N	C	T	1	.	.	.	.	.	.	.	.	.	.	.	.	.	.	.	.	.	.	.	.	.	.	.	.	.	.	.	.	.	.	.	.	.	.	.	.	.	.	.	.
637642	637360	CDS	-1	pyrD	putative dihydroorotate dehydrogenase	N	A	C	3	.	.	.	.	.	.	.	.	.	.	.	.	.	.	.	.	.	.	.	.	.	.	.	.	.	.	.	.	.	.	.	.	.	.	.	.	.	.	.	.
637938	637656	Intergenic	-	-	-	-	C	T	2	.	.	.	.	.	.	.	.	.	.	.	.	.	.	.	.	.	.	.	.	.	.	.	.	.	.	.	.	.	.	.	.	.	.	.	.	.	.	.	.
640317	640035	CDS	1	SEQ_0658	putative membrane protein	Nonsense	C	T	71	.	.	.	.	.	.	.	.	.	.	.	.	.	.	.	.	.	.	.	.	.	.	.	.	.	.	.	.	.	.	.	.	.	.	.	.	.	.	T	T
640407	640125	Intergenic	-	-	-	-	C	T	1	.	.	.	.	.	.	T	.	.	.	.	.	.	.	.	.	.	.	.	.	.	.	.	.	.	.	.	.	.	.	.	.	.	.	.	.	.	.	.	.
643968	643685	CDS	1	recR	recombination protein RecR	N	A	T	4	.	.	.	.	.	.	.	.	.	.	.	.	.	.	.	.	.	T	.	.	.	.	.	.	.	.	.	.	.	.	.	.	.	.	.	.	.	.	.	.
649439	649154	CDS	1	murF	putative UDP-N-acetylmuramoyl-tripeptide--D-alanyl-D-alanine ligase	N	G	A	1	.	.	.	.	.	.	.	.	.	.	.	.	.	.	.	.	.	.	.	.	.	.	.	.	.	.	.	.	.	.	.	.	.	.	.	.	.	.	.	.
649795	649510	CDS	1	murF	putative UDP-N-acetylmuramoyl-tripeptide--D-alanyl-D-alanine ligase	S	C	T	3	.	.	.	.	.	.	.	.	.	.	.	.	.	.	.	.	.	.	.	.	.	.	.	.	.	.	.	.	.	.	.	.	.	.	.	.	.	.	.	.
650701	650416	CDS	1	SEQ_0668	putative membrane protein	N	G	A	1	.	.	.	.	.	.	.	.	.	.	.	.	.	.	.	.	.	.	.	.	.	.	.	.	.	.	.	.	.	.	.	.	.	.	.	.	.	.	.	.
651230	650945	CDS	1	prfC	peptide chain release factor 3	-	A	C	2	.	.	.	.	.	.	.	.	.	.	.	.	.	.	.	.	.	.	.	.	.	.	.	.	.	.	.	.	.	.	.	.	.	.	.	.	.	.	.	.
651370	651085	CDS	1	prfC	peptide chain release factor 3	-	A	G	2	.	.	.	.	.	.	.	.	.	.	.	.	.	.	.	.	.	.	.	.	.	.	.	.	.	.	.	.	.	.	.	.	.	.	.	.	.	.	.	.
652289	652004	CDS	1	prfC	peptide chain release factor 3	N	G	A	1	.	.	.	.	.	.	.	.	.	.	.	.	.	.	.	.	.	.	.	.	.	.	.	.	.	.	.	.	.	.	.	.	.	.	.	.	.	.	.	.
653651	653366	CDS	1	SEQ_0670	DEAD box helicase family protein	N	C	T	1	.	.	.	.	.	.	.	.	.	.	.	.	.	.	.	.	.	.	.	.	.	.	.	.	.	.	.	.	.	.	.	.	.	.	.	.	.	.	.	.
654154	653869	CDS	1	SEQ_0670	DEAD box helicase family protein	S	C	T	1	.	.	.	.	.	.	.	.	.	.	.	.	.	.	.	.	.	.	.	.	.	.	.	.	.	.	.	.	.	.	.	.	.	.	.	.	.	.	.	.
658377	658092	Intergenic	-	-	-	-	G	A	1	.	.	.	.	.	.	.	.	.	.	.	.	.	.	.	.	.	.	.	.	.	.	.	.	.	.	.	.	.	.	.	.	.	.	.	.	.	.	.	.
658414	658129	Intergenic	-	-	-	-	C	T	3	.	.	.	.	.	.	.	.	.	.	.	.	.	.	.	.	.	.	.	.	.	.	.	.	.	.	.	.	.	.	.	.	.	.	.	.	.	.	.	.
660298	660013	CDS	1	SEQ_0676	putative acyltransferase	N	A	G	8	.	.	.	.	.	.	.	.	.	.	.	.	.	.	.	.	.	.	.	.	.	.	.	.	.	.	.	.	.	.	.	.	.	.	.	.	.	.	.	.
661973	661688	CDS	1	comEC	putative competence protein	S	C	A	1	.	.	.	.	.	.	.	.	.	.	.	.	.	.	.	.	.	.	A	.	.	.	.	.	.	.	.	.	.	.	.	.	.	.	.	.	.	.	.	.
666363	666078	CDS	-1	SEQ_0681	putative exported protein	S	C	T	1	.	.	.	.	.	.	.	.	.	.	.	.	.	.	.	.	.	.	.	.	.	.	.	.	.	.	.	.	.	.	.	.	.	.	.	.	.	.	.	.
668246	667961	Intergenic	-	-	-	-	C	T	1	.	.	.	.	.	.	.	.	.	.	.	.	.	.	.	.	.	.	.	.	.	.	.	.	.	.	.	.	.	.	.	.	.	.	.	.	.	.	.	.
668376	668091	CDS	1	nagB	glucosamine-6-phosphate isomerase	N	C	T	1	.	.	.	.	.	.	.	.	.	.	.	.	.	.	.	.	.	.	.	.	.	.	.	.	.	.	.	.	.	.	.	.	.	.	.	.	.	.	.	.
670428	670143	CDS	1	SEQ_0685	putative competence protein CoiA-like family protein (pseudogene)	-	C	A	1	.	.	.	.	.	.	.	.	.	.	.	.	.	.	.	.	.	.	.	.	.	.	.	.	.	.	.	.	.	.	.	.	.	.	.	.	.	.	.	.
680435	680150	CDS	1	alaS	alanyl-tRNA synthetase	S	G	A	3	.	.	.	.	.	.	.	.	.	.	.	.	.	.	.	.	.	.	.	.	.	.	.	.	.	.	.	.	.	.	.	.	.	.	.	.	.	.	.	.
682185	681900	CDS	-1	SEQ_0696	DNA/RNA non-specific endonuclease	Nonsense	C	T	14	.	.	.	.	.	.	.	.	.	.	.	.	.	.	.	.	.	.	.	.	.	.	.	.	.	.	.	.	.	.	.	.	.	.	.	.	.	.	.	.
683334	683049	CDS	1	SEQ_0697	polysaccharide deacetylase family protein	N	A	G	1	.	.	G	.	.	.	.	.	.	.	.	.	.	.	.	.	.	.	.	.	.	.	.	.	.	.	.	.	.	.	.	.	.	.	.	.	.	.	.	.
684947	684662	CDS	-1	SEQ_0698	putative RNA helicase	N	C	T	2	.	.	.	.	.	.	.	.	.	.	.	.	.	.	.	.	.	.	.	.	.	.	.	.	.	.	.	.	.	.	.	.	.	.	.	.	T	T	.	.
686094	685809	CDS	1	udk	uridine kinase	N	C	T	2	.	.	.	.	.	.	.	.	.	.	.	.	.	.	.	.	.	.	.	.	.	.	.	.	.	.	.	.	.	.	.	.	.	.	.	.	T	T	.	.
689491	689206	CDS	1	dnaH	DNA polymerase III subunit gamma/tau	S	G	A	4	.	.	.	.	.	.	.	.	.	.	.	.	.	.	.	.	.	A	.	.	.	.	.	.	.	.	.	.	.	.	.	.	.	.	.	.	.	.	.	.
689529	689244	CDS	1	dnaH	DNA polymerase III subunit gamma/tau	N	G	A	45	.	.	.	.	.	.	.	.	.	.	.	.	.	.	.	.	.	.	.	.	.	A	A	A	A	A	.	.	.	.	.	.	.	.	.	.	.	.	.	.
692376	692091	CDS	1	SEQ_0705	putative lipoprotein	N	G	A	3	.	.	.	.	.	.	.	.	.	.	.	.	.	.	.	.	.	.	.	.	.	.	.	.	.	.	.	.	.	.	.	.	.	.	.	.	.	.	.	.
694087	693802	Intergenic	-	-	-	-	A	G	3	.	.	G	G	G	.	.	.	.	.	.	.	.	.	.	.	.	.	.	.	.	.	.	.	.	.	.	.	.	.	.	.	.	.	.	.	.	.	.	.
696389	696104	CDS	1	murZ	UDP-N-acetylglucosamine 1-carboxyvinyltransferase 2	N	G	A	1	.	.	.	.	.	.	.	.	.	.	.	.	.	.	.	.	.	.	.	.	.	.	.	.	.	.	.	.	.	.	.	.	.	.	.	.	.	.	.	.
704009	703724	CDS	1	SEQ_0714	GntR family regulatory protein	S	C	T	1	.	.	T	.	.	.	.	.	.	.	.	.	.	.	.	.	.	.	.	.	.	.	.	.	.	.	.	.	.	.	.	.	.	.	.	.	.	.	.	.
704797	704512	CDS	1	dgoA	putative 2-dehydro-3-deoxy-6-phosphogalactonate aldolase	S	G	A	2	.	.	.	.	.	.	.	.	.	.	.	.	.	.	.	.	.	.	.	.	.	.	.	.	.	.	.	.	.	.	.	.	.	.	.	.	.	.	.	.
709204	708919	CDS	1	SEQ_0719	haloacid dehalogenase-like hydrolase	N	G	A	1	.	.	.	.	.	.	.	.	.	.	.	.	.	.	.	.	.	.	.	.	.	.	.	.	.	.	.	.	.	.	.	.	.	.	.	.	.	.	.	.
710123	709838	CDS	1	SEQ_0720	glycosyl hydrolase family protein	N	G	A	2	.	.	.	.	.	.	.	.	.	.	.	.	.	.	.	.	.	.	.	.	.	.	.	.	.	.	.	.	.	.	.	.	.	.	.	.	.	.	.	.
711047	710762	CDS	1	SEQ_0720	glycosyl hydrolase family protein	N	C	G	108	.	.	.	.	.	.	.	.	.	.	.	.	.	.	.	.	.	G	G	G	G	G	G	G	G	G	G	G	G	G	G	G	G	G	G	.	.	.	.	.
714328	714042	CDS	1	SEQ_0723	putative DNA-binding protein	N	G	A	2	.	.	.	.	.	.	.	.	.	.	.	.	.	.	.	.	.	.	.	.	.	.	.	.	.	.	.	.	.	.	.	.	.	.	.	.	.	.	.	.
714683	714397	CDS	1	SEQ_0723	putative DNA-binding protein	N	G	A	1	.	.	.	.	.	.	.	.	.	.	.	.	.	.	.	.	.	.	.	.	.	.	.	.	.	.	.	.	.	.	.	.	.	.	.	.	.	.	.	.
717551	717265	CDS	1	aroA	3-phosphoshikimate 1-carboxyvinyltransferase	S	G	T	3	.	.	.	.	.	.	.	.	.	.	.	.	.	.	.	.	.	.	.	.	.	.	.	.	.	.	.	.	.	.	.	.	.	.	.	.	.	.	.	.
718118	717832	CDS	1	aroA	3-phosphoshikimate 1-carboxyvinyltransferase	S	A	G	2	.	G	.	.	.	.	.	.	.	.	.	.	.	.	.	.	.	.	.	.	.	.	.	.	.	.	.	.	.	.	.	.	.	.	.	.	.	.	.	.
718327	718041	CDS	1	aroA	3-phosphoshikimate 1-carboxyvinyltransferase	N	A	G	2	.	G	.	.	.	.	.	.	.	.	.	.	.	.	.	.	.	.	.	.	.	.	.	.	.	.	.	.	.	.	.	.	.	.	.	.	.	.	.	.
719364	719078	Intergenic	-	-	-	-	A	G	27	.	.	.	.	.	.	.	G	G	G	G	G	G	G	G	G	G	.	.	.	.	.	.	.	.	.	.	.	.	.	.	.	.	.	.	.	.	.	.	.
720238	719952	CDS	1	SEQ_0728	cell envelope-related transcriptional attenuator domain protein	N	G	A	1	.	.	.	.	.	.	.	A	.	.	.	.	.	.	.	.	.	.	.	.	.	.	.	.	.	.	.	.	.	.	.	.	.	.	.	.	.	.	.	.
759029	758643	CDS	1	SEQ_0764	conserved hypothetical protein	N	G	A	28	A	.	.	.	.	.	A	A	A	A	A	A	A	A	A	A	A	.	.	.	.	.	.	.	.	.	.	.	.	.	.	.	.	.	.	.	.	.	.	.
762413	762027	CDS	-1	SEQ_0768	putative membrane protein	S	A	G	2	.	.	.	.	.	.	.	.	.	.	.	.	.	.	.	.	.	.	.	.	.	.	.	.	.	.	.	.	.	.	.	.	.	.	.	.	.	.	.	.
764382	763996	CDS	1	SEQ_0770	putative membrane protein	S	G	A	1	.	.	.	.	.	.	.	.	.	.	.	.	.	.	.	.	.	.	.	.	.	.	.	.	.	.	.	.	.	.	.	.	.	.	.	.	.	.	.	.
764935	764549	CDS	-1	SEQ_0771	putative membrane protein	S	C	A	149	A	A	A	A	A	A	A	A	A	A	A	A	A	A	A	A	A	A	A	A	A	A	A	A	A	A	A	A	A	A	A	A	A	A	A	.	.	.	.	.
765265	764879	CDS	-1	SEQ_0771	putative membrane protein	S	C	T	3	.	.	.	.	.	.	.	.	.	.	.	.	.	.	.	.	.	.	.	.	.	.	.	.	.	.	.	.	.	.	.	.	.	.	.	.	.	.	.	.
765719	765333	CDS	-1	SEQ_0771	putative membrane protein	Nonsense	A	T	102	.	.	.	.	.	.	.	.	.	.	.	.	.	.	.	.	.	.	T	T	T	T	T	T	T	T	T	T	T	T	T	T	T	T	T	.	.	.	.	.
765766	765380	CDS	-1	SEQ_0771	putative membrane protein	S	G	A	1	.	.	.	.	.	.	.	.	.	.	.	.	.	.	.	.	.	.	.	.	.	.	.	.	.	.	.	.	.	.	.	.	.	.	.	.	.	.	.	.
767375	766989	CDS	-1	SEQ_0774	putative oligopeptidase (pseudogene)	-	G	A	27	.	.	.	.	.	.	.	A	A	A	A	A	A	A	A	A	A	.	.	.	.	.	.	.	.	.	.	.	.	.	.	.	.	.	.	.	.	.	.	.
768282	767896	CDS	-1	SEQ_0774	putative oligopeptidase (pseudogene)	-	C	T	4	.	.	.	.	.	.	.	.	.	.	.	.	.	.	.	.	.	.	.	.	.	.	.	.	.	.	.	.	.	.	.	.	.	.	.	.	.	.	.	.
771237	770851	CDS	1	ppc	putative phosphoenolpyruvate carboxylase	N	C	T	6	.	.	T	T	T	T	.	.	.	.	.	.	.	.	.	.	.	.	.	.	.	.	.	.	.	.	.	.	.	.	.	.	.	.	.	.	.	.	.	.
772081	771695	CDS	1	ftsW	putative cell division protein	S	C	T	1	.	.	T	.	.	.	.	.	.	.	.	.	.	.	.	.	.	.	.	.	.	.	.	.	.	.	.	.	.	.	.	.	.	.	.	.	.	.	.	.
773143	772757	CDS	1	ftsW	putative cell division protein	S	C	T	1	.	.	.	.	.	.	.	.	.	.	.	.	.	.	.	.	.	.	.	.	.	.	.	.	.	.	.	.	.	.	.	.	.	.	.	.	.	.	.	.
775052	774665	CDS	1	SEQ_0780	putative ABC transporter, ATP-binding/permease protein (fragment)	-	G	A	1	.	.	.	.	.	.	.	.	.	.	.	.	.	.	.	.	.	.	.	.	.	.	.	.	.	.	.	.	.	.	.	.	.	.	.	.	.	.	.	.
775728	775341	CDS	1	SEQ_0781	putative ABC transporter, ATP-binding/permease protein	N	C	T	2	.	.	.	.	.	.	.	.	.	.	.	.	.	.	.	.	.	.	.	.	.	.	.	.	.	.	.	.	.	.	.	.	.	.	.	.	.	.	.	.
776888	776501	CDS	1	SEQ_0781	putative ABC transporter, ATP-binding/permease protein	N	T	G	7	.	.	G	G	G	G	.	.	.	.	.	.	.	.	.	.	.	.	.	.	.	.	.	.	.	.	.	.	.	.	.	.	.	.	.	.	.	.	.	.
777114	776727	Intergenic	-	-	-	-	C	T	2	.	.	.	.	.	.	.	.	.	.	.	.	.	.	.	.	.	.	.	.	.	.	.	.	.	.	.	.	.	.	.	.	.	.	.	.	.	.	.	.
777128	776741	Intergenic	-	-	-	-	A	G	2	.	.	.	.	.	.	.	.	.	.	.	.	.	.	.	.	.	.	.	.	.	.	.	.	.	.	.	.	.	.	.	.	.	.	.	.	G	G	.	.
777507	777120	CDS	1	prfB	peptide chain release factor 2	N	T	A	3	.	.	.	.	.	.	.	.	.	.	.	.	.	.	.	.	.	.	.	.	.	.	.	.	.	.	.	.	.	.	.	.	.	.	.	.	.	.	.	.
826950	826559	CDS	1	aspC	aspartate aminotransferase	S	T	C	2	.	.	.	.	.	.	.	.	.	.	.	.	.	.	.	.	.	.	.	.	.	.	.	.	.	.	.	.	.	.	.	.	.	.	.	.	.	.	.	.
827449	827058	CDS	1	asnS	asparaginyl-tRNA synthetase	N	G	A	2	.	A	.	.	.	.	.	.	.	.	.	.	.	.	.	.	.	.	.	.	.	.	.	.	.	.	.	.	.	.	.	.	.	.	.	.	.	.	.	.
828351	827960	CDS	1	asnS	asparaginyl-tRNA synthetase	S	A	G	149	G	G	G	G	G	G	G	G	G	G	G	G	G	G	G	G	G	G	G	G	G	G	G	G	G	G	G	G	G	G	G	G	G	G	G	.	.	.	.	.
829433	829040	CDS	1	SEQ_0855	putative collagen-like surface-anchored protein SclF	N	C	T	6	.	.	T	T	T	T	.	.	.	.	.	.	.	.	.	.	.	.	.	.	.	.	.	.	.	.	.	.	.	.	.	.	.	.	.	.	.	.	.	.
830467	830074	Intergenic	-	-	-	-	C	T	3	.	.	.	.	.	.	.	.	.	.	.	.	.	.	.	.	.	.	.	.	.	.	.	.	.	.	.	.	.	.	.	.	.	.	.	.	.	.	.	.
833542	833149	Intergenic	-	-	-	-	C	T	2	.	T	.	.	.	.	.	.	.	.	.	.	.	.	.	.	.	.	.	.	.	.	.	.	.	.	.	.	.	.	.	.	.	.	.	.	.	.	.	.
834948	834555	CDS	1	pepD	putative dipeptidase	S	A	T	149	T	T	T	T	T	T	T	T	T	T	T	T	T	T	T	T	T	T	T	T	T	T	T	T	T	T	T	T	T	T	T	T	T	T	T	.	.	.	.	.
835584	835191	CDS	1	adcA	zinc-binding protein AdcA precursor	N	G	A	2	.	.	.	.	.	.	.	.	.	.	.	.	.	.	.	.	.	.	.	.	.	.	.	.	.	.	.	.	.	.	.	.	.	.	.	.	.	.	.	.
838152	837759	CDS	1	agaS	putative tagatose-6-phosphate aldose/ketose isomerase	N	G	T	1	.	.	.	.	T	.	.	.	.	.	.	.	.	.	.	.	.	.	.	.	.	.	.	.	.	.	.	.	.	.	.	.	.	.	.	.	.	.	.	.
838179	837786	CDS	1	agaS	putative tagatose-6-phosphate aldose/ketose isomerase	N	G	T	1	.	.	.	.	.	.	.	.	.	.	.	.	.	.	.	.	.	.	.	.	.	.	.	.	.	.	.	.	.	.	.	.	.	.	T	.	.	.	.	.
843591	843198	CDS	1	SEQ_0866	putative beta-galactosidase precursor (pseudogene)	-	A	G	147	G	G	G	G	G	G	G	G	G	G	G	G	G	G	G	G	G	G	G	G	G	G	G	G	G	G	G	G	G	G	G	G	G	G	G	.	.	.	.	.
844708	844315	CDS	1	SEQ_0870	sugar phosphotransferase system (PTS), sorbose subfamily, IIB component	S	C	T	3	.	.	.	.	.	.	.	.	.	.	.	.	.	.	.	.	.	.	.	.	.	.	.	.	.	.	.	.	.	.	.	.	.	.	.	.	.	.	.	.
845633	845231	CDS	1	SEQ_0871	sugar phosphotransferase system (PTS), sorbose-specific family, IIC component (pseudogene)	-	C	T	3	.	.	.	.	.	.	.	.	.	.	.	.	.	.	.	.	.	.	.	.	.	.	.	.	.	.	.	.	.	.	.	.	.	.	.	.	.	.	.	.
846120	845718	CDS	1	SEQ_0872	sugar phosphotransferase system (PTS), mannose/fructose/sorbose family, IID component	N	A	G	149	G	G	G	G	G	G	G	G	G	G	G	G	G	G	G	G	G	G	G	G	G	G	G	G	G	G	G	G	G	G	G	G	G	G	G	.	.	.	.	.
850950	850548	CDS	1	SEQ_0879	chorismate mutase type II protein	N	A	G	3	.	.	.	.	.	.	.	.	.	.	.	.	.	.	.	.	.	.	.	.	.	.	.	.	.	.	.	.	.	.	.	.	.	.	.	.	.	.	.	.
851427	851025	CDS	1	SEQ_0880	voltage gated chloride channel protein	N	C	A	2	.	A	.	.	.	.	.	.	.	.	.	.	.	.	.	.	.	.	.	.	.	.	.	.	.	.	.	.	.	.	.	.	.	.	.	.	.	.	.	.
855853	855451	CDS	1	SEQ_0884	putative membrane protein	N	A	T	3	.	.	T	T	T	.	.	.	.	.	.	.	.	.	.	.	.	.	.	.	.	.	.	.	.	.	.	.	.	.	.	.	.	.	.	.	.	.	.	.
856307	855905	CDS	-1	SEQ_0885	voltage gated chloride channel	S	G	A	2	.	.	.	.	.	.	.	.	.	.	.	.	.	.	.	.	.	.	.	.	.	.	.	.	.	.	.	.	.	.	.	.	.	.	.	.	.	.	.	.
857454	857052	CDS	-1	SEQ_0886	putative ribonucleoside-diphosphate reductase beta chain	N	T	C	106	.	.	.	.	.	.	.	.	.	.	.	.	.	.	.	.	.	C	C	C	C	C	C	C	C	C	C	C	C	C	C	C	C	C	C	.	.	.	.	.
857649	857247	CDS	-1	SEQ_0886	putative ribonucleoside-diphosphate reductase beta chain	N	T	G	2	.	.	.	.	.	.	.	.	.	.	.	.	.	.	.	.	.	.	.	.	.	.	.	.	.	.	.	.	.	.	.	.	.	.	.	.	.	.	.	.
859192	858790	CDS	-1	SEQ_0887	putative ribonucleoside-diphosphate reductase alpha chain	S	C	T	1	.	.	.	.	.	.	.	.	.	.	.	.	.	.	.	.	.	.	.	.	.	.	.	.	.	.	.	.	.	.	.	.	.	.	.	.	.	.	.	.
860453	860051	CDS	-1	SEQ_0887	putative ribonucleoside-diphosphate reductase alpha chain	N	A	G	1	.	.	.	.	.	.	.	.	.	.	.	.	.	.	.	.	.	.	.	.	.	.	.	.	.	.	.	.	.	.	.	.	.	.	.	.	.	.	.	.
861968	861566	CDS	1	pstI	phosphoenolpyruvate-protein phosphotransferase	N	G	C	2	.	.	.	.	.	.	.	.	.	.	.	.	.	.	.	.	.	.	.	.	.	.	.	.	.	.	.	.	.	.	.	.	.	.	.	.	C	C	.	.
862026	861624	CDS	1	pstI	phosphoenolpyruvate-protein phosphotransferase	N	A	G	2	.	.	.	.	.	.	.	.	.	.	G	G	.	.	.	.	.	.	.	.	.	.	.	.	.	.	.	.	.	.	.	.	.	.	.	.	.	.	.	.
863690	863288	CDS	1	gapN	putative NADP-dependent glyceraldehyde-3-phosphate dehydrogenase	N	G	C	3	.	.	.	.	.	.	.	.	.	.	.	.	.	.	.	.	.	.	.	.	.	.	.	.	.	.	.	.	.	.	.	.	.	.	.	.	.	.	.	.
863691	863289	CDS	1	gapN	putative NADP-dependent glyceraldehyde-3-phosphate dehydrogenase	N	C	T	3	.	.	.	.	.	.	.	.	.	.	.	.	.	.	.	.	.	.	.	.	.	.	.	.	.	.	.	.	.	.	.	.	.	.	.	.	.	.	.	.
867176	866774	CDS	1	SEQ_0893	putative haloacid dehalogenase-like hydrolase	N	G	A	2	.	.	.	.	.	.	.	.	.	.	.	.	.	.	.	.	.	.	.	.	.	.	.	.	.	.	.	.	.	.	.	.	.	.	.	.	.	.	.	.
867780	867378	CDS	1	gyrB	DNA gyrase subunit B	N	A	G	3	.	.	.	.	.	.	.	.	.	.	.	.	.	.	.	.	.	.	.	.	.	.	.	.	.	.	.	.	.	.	.	.	.	.	.	.	.	.	.	.
868337	867935	CDS	1	gyrB	DNA gyrase subunit B	N	A	G	1	.	.	.	.	.	.	.	.	.	.	.	.	.	.	.	.	.	.	.	.	.	.	.	.	.	.	.	.	.	.	.	.	.	.	.	.	.	.	.	.
871239	870837	CDS	1	SEQ_0895	septation ring formation regulator	N	T	G	1	.	.	.	.	.	.	.	.	.	.	.	.	.	.	.	.	.	.	.	.	.	.	.	.	.	.	.	.	.	.	.	.	.	.	.	.	.	.	.	.
871799	871397	CDS	1	SEQ_0896	putative exported protein	N	A	G	149	G	G	G	G	G	G	G	G	G	G	G	G	G	G	G	G	G	G	G	G	G	G	G	G	G	G	G	G	G	G	G	G	G	G	G	.	.	.	.	.
875351	874949	Intergenic	-	-	-	-	C	T	4	.	.	.	.	.	.	.	.	.	.	.	.	.	.	.	.	.	.	.	.	.	.	.	.	.	.	.	.	.	.	.	.	.	.	.	.	.	.	.	.
876781	876379	Intergenic	-	-	-	-	A	G	25	.	.	.	.	.	.	.	.	.	G	G	G	G	G	G	G	G	.	.	.	.	.	.	.	.	.	.	.	.	.	.	.	.	.	.	.	.	.	.	.
877937	877535	CDS	1	SEQ_0904	endonuclease/exonuclease/phosphatase family surface anchored protein	N	T	C	7	.	.	C	C	C	C	.	.	.	.	.	.	.	.	.	.	.	.	.	.	.	.	.	.	.	.	.	.	.	.	.	.	.	.	.	.	.	.	.	.
879667	879265	CDS	1	SEQ_0904	endonuclease/exonuclease/phosphatase family surface anchored protein	N	G	A	2	.	.	.	.	.	.	.	.	.	.	.	.	.	.	.	.	.	.	.	.	.	.	.	.	.	.	.	.	.	.	.	.	.	.	.	.	.	.	.	.
879987	879585	Intergenic	-	-	-	-	C	T	3	.	.	.	.	.	T	.	.	.	.	.	.	.	.	.	.	.	.	.	.	.	.	.	.	.	.	.	.	.	.	.	.	.	.	.	.	.	.	.	.
883680	883278	CDS	1	SEQ_0907	conserved hypothetical protein	S	G	A	3	.	.	.	.	.	.	.	.	.	.	.	.	.	.	.	.	.	.	.	.	.	.	.	.	.	.	.	.	.	.	.	.	.	.	.	.	.	.	.	.
886045	885643	CDS	1	SEQ_0908	putative pullulanase	N	A	G	3	.	.	.	.	.	.	.	.	.	.	.	.	.	.	.	.	.	.	.	.	.	.	.	.	.	.	.	.	.	.	.	.	.	.	.	.	.	.	.	.
889860	889391	CDS	1	SEQ_0912	putative glycogen biosynthesis protein	N	G	C	38	.	.	.	.	.	.	.	.	.	.	.	.	.	.	.	.	.	.	.	.	.	C	C	C	C	C	.	.	.	.	.	.	.	.	.	.	.	.	.	.
893721	893251	CDS	1	glgP	glycogen phosphorylase	S	C	T	149	T	T	T	T	T	T	T	T	T	T	T	T	T	T	T	T	T	T	T	T	T	T	T	T	T	T	T	T	T	T	T	T	T	T	T	.	.	.	.	.
895049	894579	Intergenic	-	-	-	-	G	A	2	.	A	.	.	.	.	.	.	.	.	.	.	.	.	.	.	.	.	.	.	.	.	.	.	.	.	.	.	.	.	.	.	.	.	.	.	.	.	.	.
900338	899868	CDS	1	atpD	ATP synthase beta chain	N	C	T	3	.	.	.	.	.	.	.	.	.	.	.	.	.	.	.	.	.	.	.	.	.	.	.	.	.	.	.	.	.	.	.	.	.	.	.	.	.	.	.	.
904014	903527	CDS	1	murA1	UDP-N-acetylglucosamine 1-carboxyvinyltransferase 1	N	C	T	1	.	.	.	.	.	.	T	.	.	.	.	.	.	.	.	.	.	.	.	.	.	.	.	.	.	.	.	.	.	.	.	.	.	.	.	.	.	.	.	.
904518	904031	CDS	1	murA1	UDP-N-acetylglucosamine 1-carboxyvinyltransferase 1	N	G	A	3	.	.	.	.	.	.	.	.	.	.	.	.	.	.	.	.	.	.	.	.	.	.	.	.	.	.	.	.	.	.	.	.	.	.	.	.	.	.	.	.
908641	908154	CDS	1	pheT	phenylalanyl-tRNA synthetase beta chain	N	A	C	3	.	.	C	C	C	.	.	.	.	.	.	.	.	.	.	.	.	.	.	.	.	.	.	.	.	.	.	.	.	.	.	.	.	.	.	.	.	.	.	.
912618	912131	Intergenic	-	-	-	-	G	A	2	.	.	.	.	.	.	.	.	.	.	.	.	.	.	.	.	.	.	.	.	.	.	.	.	.	.	.	.	.	.	.	.	.	.	.	.	A	A	.	.
912632	912145	Intergenic	-	-	-	-	C	T	25	.	.	.	.	.	.	.	.	.	T	T	T	T	T	T	T	T	.	.	.	.	.	.	.	.	.	.	.	.	.	.	.	.	.	.	.	.	.	.	.
912652	912165	Intergenic	-	-	-	-	C	T	1	.	.	.	.	.	.	.	.	.	.	.	.	.	.	.	.	.	.	.	.	.	.	.	.	.	.	.	.	.	.	.	.	.	.	.	.	.	.	.	.
913028	912541	CDS	1	SEQ_0933	fibrinogen-binding cell surface-anchored protein SzPSe	N	G	A	10	.	.	.	.	.	.	.	.	.	A	.	.	.	.	.	.	.	.	.	.	.	.	.	.	.	.	.	.	.	.	.	.	.	.	.	.	.	.	.	.
913061	912574	CDS	1	SEQ_0933	fibrinogen-binding cell surface-anchored protein SzPSe	N	C	A	2	.	.	.	.	.	.	.	.	.	.	.	.	.	.	.	.	.	.	.	.	.	.	.	.	.	.	.	.	.	.	.	.	.	.	.	.	A	A	.	.
913098	912611	CDS	1	SEQ_0933	fibrinogen-binding cell surface-anchored protein SzPSe	N	C	T	4	.	.	.	.	.	.	.	.	.	.	.	.	.	.	.	.	.	.	.	.	.	.	.	.	.	.	.	.	.	.	.	.	.	.	.	.	T	T	.	.
913104	912617	CDS	1	SEQ_0933	fibrinogen-binding cell surface-anchored protein SzPSe	N	C	A	2	.	.	.	.	.	.	.	.	.	.	.	.	.	.	.	.	.	.	.	.	.	.	.	.	.	.	.	.	.	.	.	.	.	.	.	.	A	A	.	.
913106	912619	CDS	1	SEQ_0933	fibrinogen-binding cell surface-anchored protein SzPSe	N	A	G	2	.	.	.	.	.	.	.	.	.	.	.	.	.	.	.	.	.	.	.	.	.	.	.	.	.	.	.	.	.	.	.	.	.	.	.	.	G	G	.	.
913115	912628	CDS	1	SEQ_0933	fibrinogen-binding cell surface-anchored protein SzPSe	N	G	A,C	1,2	.	.	.	.	.	.	.	.	.	A	.	.	.	.	.	.	.	.	.	.	.	.	.	.	.	.	.	.	.	.	.	.	.	.	.	.	C	C	.	.
913134	912647	CDS	1	SEQ_0933	fibrinogen-binding cell surface-anchored protein SzPSe	N	A	T	1	.	.	.	.	.	.	.	.	.	.	.	.	.	.	.	.	.	.	.	.	.	.	.	.	.	.	.	.	.	.	.	.	.	.	.	.	.	.	.	.
913137	912650	CDS	1	SEQ_0933	fibrinogen-binding cell surface-anchored protein SzPSe	N	C	G	1	.	.	.	.	.	.	.	.	.	G	.	.	.	.	.	.	.	.	.	.	.	.	.	.	.	.	.	.	.	.	.	.	.	.	.	.	.	.	.	.
914750	914263	CDS	1	SEQ_0935	collagen binding, putative ancillary pilus subunit Cne	S	G	T	11	.	.	.	.	.	.	.	.	.	.	.	.	.	.	.	.	.	.	.	.	.	.	.	.	.	.	.	.	.	.	.	.	.	.	.	.	.	.	.	.
916392	915905	CDS	1	SEQ_0935	collagen binding, putative ancillary pilus subunit Cne	N	A	G	149	G	G	G	G	G	G	G	G	G	G	G	G	G	G	G	G	G	G	G	G	G	G	G	G	G	G	G	G	G	G	G	G	G	G	G	.	.	.	.	.
919116	918629	Intergenic	-	-	-	-	G	T	3	.	.	.	.	.	T	.	.	.	.	.	.	.	.	.	.	.	.	.	.	.	.	.	.	.	.	.	.	.	.	.	.	.	.	.	.	.	.	.	.
919787	919297	CDS	1	SEQ_0938	putative Mac family protein	S	T	C	2	.	.	.	.	.	.	.	.	.	.	.	.	.	.	.	.	.	.	.	.	.	.	.	.	.	.	.	.	.	.	.	.	.	.	.	.	C	C	.	.
920135	919645	CDS	1	SEQ_0938	putative Mac family protein	S	A	G	3	.	.	.	.	.	.	.	.	.	.	.	.	.	.	.	.	.	.	.	.	.	.	.	.	.	.	.	.	.	.	.	.	.	.	.	.	.	.	.	.
924264	923774	Intergenic	-	-	-	-	G	A	2	.	.	.	.	.	.	.	.	.	.	.	.	.	.	.	.	.	.	.	.	.	.	.	.	.	.	.	.	.	.	.	.	.	.	.	.	.	.	.	.
924313	923823	Intergenic	-	-	-	-	C	T	3	.	.	.	.	.	.	.	.	.	.	.	.	.	.	.	.	.	.	.	.	.	.	.	.	.	.	.	.	.	.	.	.	.	.	.	.	.	.	.	.
924396	923906	CDS	1	SEQ_0944	putative cell surface-anchored pullulanase	N	A	G	6	.	.	G	G	G	G	.	.	.	.	.	.	.	.	.	.	.	.	.	.	.	.	.	.	.	.	.	.	.	.	.	.	.	.	.	.	.	.	.	.
925453	924963	CDS	1	SEQ_0944	putative cell surface-anchored pullulanase	N	A	G	2	.	G	.	.	.	.	.	.	.	.	.	.	.	.	.	.	.	.	.	.	.	.	.	.	.	.	.	.	.	.	.	.	.	.	.	.	.	.	.	.
927665	927175	CDS	1	SEQ_0944	putative cell surface-anchored pullulanase	S	C	T	108	.	.	.	.	.	.	.	.	.	.	.	.	.	.	.	.	.	T	T	T	T	T	T	T	T	T	T	T	T	T	T	T	T	T	T	.	.	.	.	.
928665	928175	CDS	1	sigE	RNA polymerase sigma factor	Nonsense	G	T	2	.	.	.	.	.	.	.	-	.	.	.	.	.	.	.	.	.	.	.	.	.	.	.	.	.	.	.	.	.	.	.	.	.	.	.	.	T	T	.	.
928737	928245	CDS	1	sigE	RNA polymerase sigma factor	N	C	A	1	.	.	.	.	.	.	.	-	.	.	.	.	.	.	.	.	.	.	.	.	.	.	.	.	.	.	.	.	.	.	.	.	.	.	.	.	.	.	.	.
928761	928269	CDS	1	sigE	RNA polymerase sigma factor	N	C	T	3	.	.	.	.	.	.	.	-	.	.	.	.	.	.	.	.	.	.	.	.	.	.	.	.	.	.	.	.	.	.	.	.	.	.	.	.	.	.	.	.
934410	933917	CDS	1	SEQ_0950	conserved hypothetical protein	N	G	T	3	.	.	.	.	.	.	.	.	.	.	.	.	.	.	.	.	.	.	.	.	.	.	.	.	.	.	.	.	.	.	.	.	.	.	.	.	.	.	.	.
934848	934355	CDS	1	SEQ_0951	glycosyl transferase family protein	Nonsense	T	A	1	.	.	.	.	.	.	.	A	.	.	.	.	.	.	.	.	.	.	.	.	.	.	.	.	.	.	.	.	.	.	.	.	.	.	.	.	.	.	.	.
935526	935033	CDS	1	SEQ_0951	glycosyl transferase family protein	N	G	A	1	.	.	.	.	.	.	.	A	.	.	.	.	.	.	.	.	.	.	.	.	.	.	.	.	.	.	.	.	.	.	.	.	.	.	.	.	.	.	.	.
936749	936256	CDS	1	addB	putative ATP-dependent exonuclease subunit B	S	T	C	9	.	.	.	.	.	.	.	.	.	.	.	.	.	.	.	.	.	.	.	.	.	.	.	.	.	.	.	.	.	.	.	.	.	.	.	.	.	.	.	.
937974	937481	CDS	1	addB	putative ATP-dependent exonuclease subunit B	S	C	T	3	.	.	.	.	.	.	.	.	.	.	.	.	.	.	.	.	.	.	.	.	.	.	.	.	.	.	.	.	.	.	.	.	.	.	.	.	.	.	.	.
949108	948615	CDS	1	rpoD	RNA polymerase sigma factor RpoD	N	A	G	2	.	.	.	.	.	.	.	.	.	.	G	G	.	.	.	.	.	.	.	.	.	.	.	.	.	.	.	.	.	.	.	.	.	.	.	.	.	.	.	.
951424	950931	CDS	1	SEQ_0963	putative rhamnosyltransferase	S	A	G	1	.	.	.	.	G	.	.	.	.	.	.	.	.	.	.	.	.	.	.	.	.	.	.	.	.	.	.	.	.	.	.	.	.	.	.	.	.	.	.	.
953434	952941	CDS	1	SEQ_0964	putative glycosyltransferase	N	C	T	2	.	.	.	.	.	.	.	.	.	.	.	.	.	.	.	.	.	.	.	.	.	.	.	.	.	.	.	.	.	.	.	.	.	.	.	.	.	.	.	.
959862	959369	CDS	1	SEQ_0971	putative exopolysaccharide biosynthesis protein	N	T	A	2	.	.	.	.	.	.	.	.	.	.	.	.	.	.	.	.	.	.	.	.	.	.	.	.	.	.	.	.	.	.	.	.	.	.	.	.	.	.	.	.
959873	959380	CDS	1	SEQ_0971	putative exopolysaccharide biosynthesis protein	S	C	T	1	.	.	.	T	.	.	.	.	.	.	.	.	.	.	.	.	.	.	.	.	.	.	.	.	.	.	.	.	.	.	.	.	.	.	.	.	.	.	.	.
960156	959663	CDS	1	SEQ_0971	putative exopolysaccharide biosynthesis protein	N	A	G	7	.	.	G	G	G	G	.	.	.	.	.	.	.	.	.	.	.	.	.	.	.	.	.	.	.	.	.	.	.	.	.	.	.	.	.	.	.	.	.	.
961570	961077	CDS	1	SEQ_0972	putative membrane protein	N	C	T	1	.	.	.	.	.	.	.	.	.	.	.	.	.	.	.	.	.	.	.	.	.	.	.	.	.	.	.	.	.	.	.	.	.	.	.	.	.	.	.	.
967886	967393	CDS	1	pepT	peptidase T	N	A	G	29	G	.	.	.	.	.	G	G	G	G	G	G	G	G	G	G	G	.	.	.	.	.	.	.	.	.	.	.	.	.	.	.	.	.	.	.	.	.	.	.
968045	967552	CDS	1	pepT	peptidase T	N	C	T	1	.	.	.	.	.	.	.	.	.	.	.	.	.	.	.	.	.	.	.	.	.	.	.	.	.	.	.	.	.	.	.	.	.	.	.	.	.	.	.	.
972505	972012	CDS	1	SEQ_0984	putative membrane protein	N	G	A	1	.	.	.	.	.	.	.	.	.	.	.	.	A	.	.	.	.	.	.	.	.	.	.	.	.	.	.	.	.	.	.	.	.	.	.	.	.	.	.	.
982991	982498	CDS	1	gor	glutathione reductase	N	A	G	2	.	G	.	.	.	.	.	.	.	.	.	.	.	.	.	.	.	.	.	.	.	.	.	.	.	.	.	.	.	.	.	.	.	.	.	.	.	.	.	.
984688	984195	CDS	1	SEQ_0996	putative cysteine desulfhydrase	N	A	G	2	.	G	.	.	.	.	.	.	.	.	.	.	.	.	.	.	.	.	.	.	.	.	.	.	.	.	.	.	.	.	.	.	.	.	.	.	.	.	.	.
984803	984310	CDS	1	SEQ_0996	putative cysteine desulfhydrase	S	C	T	3	.	.	.	.	.	.	.	.	.	.	.	.	.	.	.	.	.	.	.	.	.	.	.	.	.	.	.	.	.	.	.	.	.	.	.	.	.	.	.	.
984907	984414	CDS	1	SEQ_0996	putative cysteine desulfhydrase	N	A	G	2	.	.	.	.	.	.	.	.	.	.	.	.	.	.	.	.	.	.	.	.	.	.	.	.	.	.	.	.	.	.	.	.	.	.	.	.	.	.	.	.
987285	986792	Intergenic	-	-	-	-	G	A	1	.	.	.	A	.	.	.	.	.	.	.	.	.	.	.	.	.	.	.	.	.	.	.	.	.	.	.	.	.	.	.	.	.	.	.	.	.	.	.	.
989986	989493	Intergenic	-	-	-	-	G	A	1	.	.	.	.	.	.	A	.	.	.	.	.	.	.	.	.	.	.	.	.	.	.	.	.	.	.	.	.	.	.	.	.	.	.	.	.	.	.	.	.
990853	990360	CDS	1	SEQ_1002	putative membrane protein	N	T	C	1	.	.	.	.	.	.	C	.	.	.	.	.	.	.	.	.	.	.	.	.	.	.	.	.	.	.	.	.	.	.	.	.	.	.	.	.	.	.	.	.
1000912	1000419	CDS	1	pyk	putative pyruvate kinase	N	C	T	1	.	.	.	.	.	.	.	T	.	.	.	.	.	.	.	.	.	.	.	.	.	.	.	.	.	.	.	.	.	.	.	.	.	.	.	.	.	.	.	.
1001751	1001258	CDS	1	pyk	putative pyruvate kinase	S	C	T	2	.	T	.	.	.	.	.	.	.	.	.	.	.	.	.	.	.	.	.	.	.	.	.	.	.	.	.	.	.	.	.	.	.	.	.	.	.	.	.	.
1003753	1003260	CDS	1	glmS	glucosamine--fructose-6-phosphate aminotransferase [isomerizing]	S	C	T	1	.	.	.	.	.	.	.	.	.	.	.	.	.	.	.	.	.	.	.	.	.	.	.	.	.	.	.	.	.	.	.	.	.	.	.	.	.	.	.	.
1004627	1004134	CDS	1	glmS	glucosamine--fructose-6-phosphate aminotransferase [isomerizing]	N	C	T	5	.	.	.	.	.	.	.	.	.	.	.	.	.	.	.	.	.	.	.	.	.	.	.	.	.	.	.	.	.	.	.	.	.	.	.	.	.	.	.	.
1005358	1004865	CDS	1	SEQ_1015	PhnA protein	S	G	A	31	.	.	.	.	.	.	.	.	.	.	.	.	.	.	.	.	.	.	.	.	.	.	.	.	.	.	A	A	A	A	A	A	A	A	A	.	.	.	.	.
1007105	1006612	CDS	1	SEQ_1018	putative amino acid ABC transporter, extracellular amino acid-binding protein	N	C	T	27	.	.	.	.	.	.	.	T	T	T	T	T	T	T	T	T	T	.	.	.	.	.	.	.	.	.	.	.	.	.	.	.	.	.	.	.	.	.	.	.
1011047	1010554	Intergenic	-	-	-	-	A	G	1	.	.	.	.	.	.	.	.	.	.	.	.	.	.	.	.	.	.	.	.	.	.	.	.	.	.	.	.	.	.	.	.	.	.	.	.	.	.	.	.
1011756	1011263	CDS	1	pcrA	putative ATP-dependent DNA helicase	N	C	T	1	.	.	.	.	.	.	.	.	.	.	.	.	.	.	.	.	.	.	.	.	.	.	.	.	.	.	.	.	.	.	.	.	.	.	.	.	.	.	.	.
1015588	1015095	CDS	1	SEQ_1026	CsbD-like protein	N	T	G	2	.	G	.	.	.	.	.	.	.	.	.	.	.	.	.	.	.	.	.	.	.	.	.	.	.	.	.	.	.	.	.	.	.	.	.	.	.	.	.	.
1015784	1015291	CDS	1	SEQ_1027	conserved hypothetical protein	S	C	T	2	.	T	.	.	.	.	.	.	.	.	.	.	.	.	.	.	.	.	.	.	.	.	.	.	.	.	.	.	.	.	.	.	.	.	.	.	.	.	.	.
1016244	1015751	Intergenic	-	-	-	-	G	A	2	.	.	.	.	.	.	.	.	.	.	.	.	.	.	.	.	.	.	.	.	.	.	.	.	.	.	.	.	.	.	.	.	.	.	.	.	A	A	.	.
1016409	1015916	CDS	1	SEQ_1028	GntR family regulatory protein	N	C	T	1	.	.	.	.	.	.	T	.	.	.	.	.	.	.	.	.	.	.	.	.	.	.	.	.	.	.	.	.	.	.	.	.	.	.	.	.	.	.	.	.
1016673	1016180	CDS	1	SEQ_1028	GntR family regulatory protein	N	A	G	27	.	.	.	.	.	.	.	G	G	G	G	G	G	G	G	G	G	.	.	.	.	.	.	.	.	.	.	.	.	.	.	.	.	.	.	.	.	.	.	.
1016786	1016293	CDS	1	SEQ_1028	GntR family regulatory protein	N	G	A	1	.	.	.	.	.	.	.	.	.	.	.	.	.	.	.	.	.	.	.	.	.	.	.	.	.	.	.	.	.	.	.	.	.	.	.	.	.	.	.	.
1018613	1018120	CDS	1	SEQ_1031	ABC transporter permease protein	N	G	A	143	A	.	A	A	A	A	A	A	A	A	A	A	A	A	A	A	A	A	A	A	A	A	A	A	A	A	A	A	A	A	A	A	A	A	A	.	.	.	.	.
1019384	1018891	CDS	1	SEQ_1031	ABC transporter permease protein	N	A	T	1	.	.	.	.	.	.	.	.	.	.	.	.	.	.	.	.	.	.	.	.	.	.	.	.	.	.	.	.	.	.	.	.	.	.	.	.	.	.	.	.
1020055	1019562	CDS	1	SEQ_1031	ABC transporter permease protein	S	C	A	149	A	A	A	A	A	A	A	A	A	A	A	A	A	A	A	A	A	A	A	A	A	A	A	A	A	A	A	A	A	A	A	A	A	A	A	.	.	.	.	.
1021342	1020849	CDS	1	SEQ_1032	conserved hypothetical protein	S	C	T	1	.	.	.	.	.	.	.	.	.	.	.	.	.	.	.	.	.	.	.	.	.	.	.	.	.	.	.	.	.	.	.	.	.	.	.	.	.	.	.	.
1028148	1027646	CDS	1	spxA	regulatory protein Spx	N	G	A	2	.	.	.	.	.	.	.	.	.	.	.	.	.	.	.	.	.	.	.	.	.	.	.	.	.	.	.	.	.	.	.	.	.	.	.	.	A	A	.	.
1028150	1027648	CDS	1	spxA	regulatory protein Spx	N	A	G	2	.	.	.	.	.	.	.	.	.	.	.	.	.	.	.	.	.	.	.	.	.	.	.	.	.	.	.	.	.	.	.	.	.	.	.	.	G	G	.	.
1028186	1027684	CDS	1	spxA	regulatory protein Spx	Nonsense	C	T	3	.	.	.	.	.	.	.	.	.	.	.	.	.	.	.	.	.	.	.	.	.	.	.	.	.	.	.	.	.	.	.	.	.	.	.	.	.	.	.	.
1031514	1031012	CDS	1	pstS	putative phosphate ABC transporter, extracellular phosphate-binding lipoprotein	S	C	T	7	.	.	.	.	.	.	.	.	.	.	.	.	.	.	.	.	.	.	.	.	.	.	.	.	.	.	.	.	.	.	.	.	.	.	.	.	.	.	.	.
1032239	1031737	CDS	1	pstC	putative phosphate ABC transporter permease protein	N	C	T	1	.	.	.	.	.	.	.	.	.	.	.	.	.	.	.	.	.	.	.	.	.	.	.	.	.	.	.	.	.	.	.	.	.	.	.	.	.	.	.	.
1035917	1035415	Intergenic	-	-	-	-	T	C	1	.	.	.	.	.	.	.	.	.	.	.	.	.	.	.	.	.	.	.	.	.	.	.	.	.	.	.	.	.	.	.	.	.	.	.	.	.	.	.	.
1039563	1039061	CDS	1	ciaR	response regulator protein	N	C	T	6	.	.	T	T	T	T	.	.	.	.	.	.	.	.	.	.	.	.	.	.	.	.	.	.	.	.	.	.	.	.	.	.	.	.	.	.	.	.	.	.
1042012	1041510	CDS	1	SEQ_1052	conserved hypothetical protein	N	A	C	2	.	.	.	.	.	.	.	.	.	.	.	.	.	.	.	.	.	.	.	.	.	.	.	.	.	.	.	.	.	.	.	.	.	.	.	.	C	C	.	.
1042031	1041529	CDS	1	SEQ_1052	conserved hypothetical protein	S	G	A	2	.	.	.	.	.	.	.	.	.	.	.	.	.	.	.	.	.	.	.	.	.	.	.	.	.	.	.	.	.	.	.	.	.	.	.	.	A	A	.	.
1042046	1041544	CDS	1	SEQ_1052	conserved hypothetical protein	S	G	A	2	.	.	.	.	.	.	.	.	.	.	.	.	.	.	.	.	.	.	.	.	.	.	.	.	.	.	.	.	.	.	.	.	.	.	.	.	A	A	.	.
1042694	1042192	CDS	1	SEQ_1052	conserved hypothetical protein	S	T	C	2	.	.	.	.	.	.	.	.	.	.	.	.	.	.	.	.	.	.	.	.	.	.	.	.	.	.	.	.	.	.	.	.	.	.	.	.	N	N	.	.
1042721	1042219	CDS	1	SEQ_1052	conserved hypothetical protein	S	A	G	1	.	.	.	.	.	.	.	.	.	.	.	.	.	.	.	.	.	.	.	.	.	.	.	.	.	.	.	.	.	.	.	.	.	.	.	.	N	N	.	.
1042728	1042226	CDS	1	SEQ_1052	conserved hypothetical protein	N	T	G	1	.	.	.	.	.	.	.	.	.	.	.	.	.	.	.	.	.	.	.	.	.	.	.	.	.	.	.	.	.	.	.	.	.	.	.	.	N	N	.	.
1043130	1042628	CDS	1	SEQ_1053	conserved hypothetical protein	N	T	A	1	.	.	.	.	.	.	.	.	.	.	.	.	.	.	.	.	.	.	.	.	.	.	.	.	.	.	.	.	.	.	.	.	.	.	.	.	N	N	.	.
1043226	1042724	CDS	1	SEQ_1053	conserved hypothetical protein	N	C	G	1	.	.	.	.	.	.	.	.	.	.	.	.	.	.	.	.	.	.	.	.	.	.	.	.	.	.	.	.	.	.	.	.	.	.	.	.	N	N	.	.
1043405	1042903	CDS	1	SEQ_1053	conserved hypothetical protein	N	C	T	1	.	.	.	.	.	.	.	.	.	.	.	.	.	.	.	.	.	.	.	.	.	.	.	.	.	.	.	.	.	.	.	.	.	.	.	.	N	N	.	.
1043500	1042998	CDS	1	SEQ_1054	conserved hypothetical protein	S	C	A	1	.	.	.	.	.	.	.	.	.	.	.	.	.	.	.	.	.	.	.	.	.	.	.	.	.	.	.	.	.	.	.	.	.	.	.	.	N	N	.	.
1044141	1043639	CDS	-1	rpsT	30S ribosomal protein S20	N	T	C	1	.	.	.	C	.	.	.	.	.	.	.	.	.	.	.	.	.	.	.	.	.	.	.	.	.	.	.	.	.	.	.	.	.	.	.	.	.	.	.	.
1045388	1044886	Intergenic	-	-	-	-	C	T	1	.	.	.	.	.	.	.	.	.	.	.	.	.	.	.	.	.	.	.	.	.	.	.	.	.	.	.	.	.	.	.	.	.	.	.	.	.	.	.	.
1045399	1044897	Intergenic	-	-	-	-	C	T	1	.	.	.	.	.	.	.	.	.	.	.	.	.	.	.	.	.	.	.	.	.	.	.	.	.	.	.	.	.	.	.	.	.	.	.	.	.	.	.	.
1045651	1045149	CDS	1	SEQ_1057	putative methyltransferase	N	G	A	2	.	.	.	.	.	.	.	.	.	.	.	.	.	.	.	.	.	.	.	.	.	.	.	.	.	.	.	.	.	.	.	.	.	.	.	.	.	.	.	.
1045854	1045352	CDS	1	SEQ_1057	putative methyltransferase	N	A	G	28	G	.	.	.	.	.	.	G	G	G	G	G	G	G	G	G	G	.	.	.	.	.	.	.	.	.	.	.	.	.	.	.	.	.	.	.	.	.	.	.
1048687	1048185	CDS	1	SEQ_1061	putative lipoprotein	N	G	A	1	.	.	.	.	.	.	.	A	.	.	.	.	.	.	.	.	.	.	.	.	.	.	.	.	.	.	.	.	.	.	.	.	.	.	.	.	.	.	.	.
1048858	1048356	CDS	1	SEQ_1061	putative lipoprotein	N	G	A	2	.	.	.	.	.	.	.	.	.	.	.	.	.	.	.	.	.	.	.	.	.	.	.	.	.	.	.	.	.	.	.	.	.	.	.	.	.	.	.	.
1048968	1048466	CDS	1	SEQ_1061	putative lipoprotein	S	T	C	149	C	C	C	C	C	C	C	C	C	C	C	C	C	C	C	C	C	C	C	C	C	C	C	C	C	C	C	C	C	C	C	C	C	C	C	.	.	.	.	.
1048981	1048479	CDS	1	SEQ_1061	putative lipoprotein	N	G	A	2	.	.	.	.	.	.	.	.	.	.	.	.	.	.	.	.	.	.	.	.	.	.	.	.	.	.	.	.	.	.	.	.	.	.	.	.	.	.	.	.
1049092	1048590	CDS	1	SEQ_1061	putative lipoprotein	N	G	A	3	.	.	.	.	.	.	.	.	.	.	.	.	.	.	.	.	.	.	.	.	.	.	.	.	.	.	.	.	.	.	.	.	.	.	.	.	.	.	.	.
1049162	1048660	CDS	1	SEQ_1061	putative lipoprotein	N	A	G	1	.	.	.	.	.	.	.	.	.	.	.	.	.	.	.	.	.	.	.	.	.	.	.	.	.	.	.	.	.	.	.	.	.	.	.	.	.	.	.	.
1049500	1048998	CDS	1	SEQ_1061	putative lipoprotein	N	G	A	1	.	.	.	.	.	.	.	.	.	.	.	.	A	.	.	.	.	.	.	.	.	.	.	.	.	.	.	.	.	.	.	.	.	.	.	.	.	.	.	.
1050981	1050479	CDS	1	SEQ_1062	ABC transporter ATP-binding protein	S	C	T	2	.	.	.	.	.	.	.	.	.	.	.	.	.	.	.	.	.	.	.	T	.	.	.	.	.	.	.	.	.	.	.	.	.	.	.	.	.	.	.	.
1051675	1051173	CDS	1	SEQ_1063	ABC transporter permease protein	S	G	A	3	.	.	A	A	A	.	.	.	.	.	.	.	.	.	.	.	.	.	.	.	.	.	.	.	.	.	.	.	.	.	.	.	.	.	.	.	.	.	.	.
1052488	1051983	CDS	1	SEQ_1064	putative ABC transporter permease protein (pseudogene)	-	T	G	2	.	.	.	.	.	.	.	.	.	.	.	.	.	.	.	.	.	.	.	.	.	.	.	.	.	.	.	.	.	.	.	.	.	.	.	.	.	.	.	.
1055002	1054496	Intergenic	-	-	-	-	C	T	26	.	.	.	.	.	.	.	T	T	T	T	T	T	T	T	T	T	.	.	.	.	.	.	.	.	.	.	.	.	.	.	.	.	.	.	.	.	.	.	.
1056270	1055764	CDS	-1	pgmA	putative phosphomannomutase	N	G	A	2	.	.	.	.	.	.	.	.	.	.	.	.	.	.	.	.	.	.	.	.	.	.	.	.	.	.	.	.	.	.	.	.	.	.	.	.	A	A	.	.
1060308	1059802	Intergenic	-	-	-	-	A	G	108	.	.	.	.	.	.	.	.	.	.	.	.	.	.	.	.	.	G	G	G	G	G	G	G	G	G	G	G	G	G	G	G	G	G	G	.	.	.	.	.
1064213	1063707	Intergenic	-	-	-	-	T	G	2	.	.	.	.	.	.	.	.	.	.	.	.	.	.	.	.	.	.	.	.	.	.	.	.	.	.	.	.	.	.	.	.	.	.	.	.	.	.	.	.
1065606	1065100	CDS	1	SEQ_1077	putative cell surface-anchored C5A peptidase precursor (pseudogene)	-	G	A	3	.	.	.	.	.	A	.	.	.	.	.	.	.	.	.	.	.	.	.	.	.	.	.	.	.	.	.	.	.	.	.	.	.	.	.	.	.	.	.	.
1067970	1067464	Intergenic	-	-	-	-	G	A	1	.	.	.	.	.	.	A	.	.	.	.	.	.	.	.	.	.	.	.	.	.	.	.	.	.	.	.	.	.	.	.	.	.	.	.	.	.	.	.	.
1075586	1075080	CDS	1	SEQ_1083	conserved hypothetical protein	N	C	T	1	.	.	.	.	.	.	.	.	.	.	.	.	.	.	.	.	.	.	.	.	.	.	.	.	.	.	.	.	.	.	.	.	.	.	.	.	.	.	.	.
1076824	1076318	Intergenic	-	-	-	-	C	T	69	.	.	.	.	.	.	.	.	.	.	.	.	.	.	.	.	.	.	.	.	.	.	.	.	.	.	.	.	.	.	.	.	.	.	.	.	.	.	T	T
1078692	1078186	CDS	1	SEQ_1085	ABC transporter ATP-binding protein	Nonsense	C	T	2	.	T	.	.	.	.	.	.	.	.	.	.	.	.	.	.	.	.	.	.	.	.	.	.	.	.	.	.	.	.	.	.	.	.	.	.	.	.	.	.
1082454	1081948	CDS	1	SEQ_1092	putative methyltransferase	N	G	A	2	.	.	.	.	.	.	.	.	.	.	.	.	.	.	.	.	.	.	.	.	.	.	.	.	.	.	.	.	.	.	.	.	.	.	.	.	.	.	.	.
1083003	1082497	CDS	1	SEQ_1093	conserved hypothetical protein	N	C	T	2	.	T	.	.	.	.	.	.	.	.	.	.	.	.	.	.	.	.	.	.	.	.	.	.	.	.	.	.	.	.	.	.	.	.	.	.	.	.	.	.
1083157	1082651	CDS	1	SEQ_1093	conserved hypothetical protein	N	C	T	6	.	.	T	T	T	T	.	.	.	.	.	.	.	.	.	.	.	.	.	.	.	.	.	.	.	.	.	.	.	.	.	.	.	.	.	.	.	.	.	.
1083280	1082774	CDS	1	SEQ_1093	conserved hypothetical protein	N	C	T	1	.	.	T	.	.	.	.	.	.	.	.	.	.	.	.	.	.	.	.	.	.	.	.	.	.	.	.	.	.	.	.	.	.	.	.	.	.	.	.	.
1084253	1083747	Intergenic	-	-	-	-	T	C	2	.	C	.	.	.	.	.	.	.	.	.	.	.	.	.	.	.	.	.	.	.	.	.	.	.	.	.	.	.	.	.	.	.	.	.	.	.	.	.	.
1086560	1086054	CDS	1	SEQ_1097	putative ABC transporter, ATP-binding protein	N	C	T	7	.	.	.	.	.	.	.	.	.	.	.	.	.	.	.	.	.	.	.	.	.	.	.	.	.	.	.	.	.	.	.	.	.	.	.	.	.	.	.	.
1090163	1089657	CDS	1	SEQ_1102	putative conjugative transposon site-specific recombinase	N	C	T	3	.	.	.	.	.	.	.	.	.	.	.	.	.	.	.	.	.	.	.	.	.	.	.	.	.	.	.	.	.	.	.	.	.	.	.	.	.	.	.	.
1093547	1093041	CDS	1	mvaD	mevalonate diphosphate decarboxylase	N	G	A	149	A	A	A	A	A	A	A	A	A	A	A	A	A	A	A	A	A	A	A	A	A	A	A	A	A	A	A	A	A	A	A	A	A	A	A	.	.	.	.	.
1095115	1094609	CDS	1	fni	isopentenyl-diphosphate delta-isomerase	S	C	T	3	.	.	.	.	.	.	.	.	.	.	.	.	.	.	.	.	.	.	.	.	.	.	.	.	.	.	.	.	.	.	.	.	.	.	.	.	.	.	.	.
1102296	1101790	Intergenic	-	-	-	-	C	T	3	.	.	.	.	.	.	.	.	.	.	.	.	.	.	.	.	.	.	.	.	.	.	.	.	.	.	.	.	.	.	.	.	.	.	.	.	.	.	.	.
1104961	1104455	CDS	1	SEQ_1116	putative surface-anchored protein	S	C	T	1	.	.	.	.	.	.	.	.	.	.	.	.	.	.	.	.	.	.	.	.	.	.	.	.	.	.	.	.	.	.	.	.	.	.	.	.	.	.	.	.
1105687	1105181	Intergenic	-	-	-	-	A	G	9	.	.	.	.	.	.	.	.	.	.	.	.	.	.	.	.	.	.	.	.	.	.	.	.	.	.	.	.	.	.	.	.	.	.	.	.	.	.	.	.
1107146	1106640	CDS	-1	clpL	putative ATP-dependent protease ATP-binding subunit ClpL	N	C	T	1	.	.	.	.	.	.	.	.	.	.	.	.	.	.	.	.	.	.	.	.	.	.	.	.	.	.	.	.	.	.	.	.	.	.	.	.	.	.	.	.
1108785	1108279	Intergenic	-	-	-	-	G	A	147	A	.	A	A	A	A	A	A	A	A	A	A	A	A	A	A	A	A	A	A	A	A	A	A	A	A	A	A	A	A	A	A	A	A	A	.	.	.	.	.
1109412	1108906	CDS	1	SEQ_1119	DNA/RNA non-specific endonuclease	N	C	T	2	.	.	.	.	.	.	.	.	.	.	.	.	.	.	.	.	.	.	.	.	.	.	.	.	.	.	.	.	.	.	.	.	.	.	.	.	.	.	.	.
1111622	1111112	CDS	1	hom	homoserine dehydrogenase	S	G	A	1	.	.	.	.	.	.	A	.	.	.	.	.	.	.	.	.	.	.	.	.	.	.	.	.	.	.	.	.	.	.	.	.	.	.	.	.	.	.	.	.
1113758	1113247	Intergenic	-	-	-	-	C	A	1	.	.	A	.	.	.	.	.	.	.	.	.	.	.	.	.	.	.	.	.	.	.	.	.	.	.	.	.	.	.	.	.	.	.	.	.	.	.	.	.
1114878	1114367	CDS	1	folC	putative folypolyglutamate synthase	S	C	T	1	.	.	.	.	.	.	T	.	.	.	.	.	.	.	.	.	.	.	.	.	.	.	.	.	.	.	.	.	.	.	.	.	.	.	.	.	.	.	.	.
1116088	1115577	CDS	1	folP	dihydropteroate synthase	N	A	G	1	.	.	.	.	.	.	G	.	.	.	.	.	.	.	.	.	.	.	.	.	.	.	.	.	.	.	.	.	.	.	.	.	.	.	.	.	.	.	.	.
1117887	1117376	CDS	1	murB	UDP-N-acetylenolpyruvoylglucosamine reductase	N	C	T	2	.	T	.	.	.	.	.	.	.	.	.	.	.	.	.	.	.	.	.	.	.	.	.	.	.	.	.	.	.	.	.	.	.	.	.	.	.	.	.	.
1119289	1118778	CDS	1	potA	putative spermidine/putrescine ABC transporter ATP-binding protein	N	C	A	1	.	.	.	.	.	.	.	.	.	.	.	.	.	.	.	.	.	.	.	.	.	.	.	.	.	.	.	.	.	.	.	.	.	.	.	.	.	.	.	.
1120070	1119559	CDS	1	potB	putative spermidine/putrescine ABC transporter permease protein	S	C	T	1	.	.	.	.	T	.	.	.	.	.	.	.	.	.	.	.	.	.	.	.	.	.	.	.	.	.	.	.	.	.	.	.	.	.	.	.	.	.	.	.
1120568	1120057	CDS	1	potC	spermidine/putrescine ABC transporter permease protein	N	T	A	1	.	.	.	.	.	.	.	.	.	.	.	.	.	.	.	.	.	.	.	.	.	.	.	.	.	.	.	.	.	.	.	.	.	.	.	.	.	.	.	.
1120817	1120306	CDS	1	potC	spermidine/putrescine ABC transporter permease protein	N	G	A	1	.	.	.	.	.	.	.	.	.	.	.	.	.	.	.	.	.	.	.	.	.	.	.	.	.	.	.	.	.	.	.	.	.	.	.	.	.	.	.	.
1122546	1122035	CDS	1	SEQ_1133	voltage gated chloride channel family protein	N	C	G	1	.	.	.	.	.	.	G	.	.	.	.	.	.	.	.	.	.	.	.	.	.	.	.	.	.	.	.	.	.	.	.	.	.	.	.	.	.	.	.	.
1129986	1129475	CDS	-1	SEQ_1140	putative cysteine desulfurase	S	A	G	1	.	.	.	.	.	.	.	.	.	.	.	.	.	.	.	.	.	.	.	.	.	.	.	.	.	.	.	.	.	.	.	.	.	.	.	.	.	.	.	.
1132154	1131643	CDS	1	SEQ_1143	conserved hypothetical protein	N	G	A	2	.	.	.	.	.	.	.	.	.	.	.	.	.	.	.	.	.	.	.	.	.	.	.	.	.	.	.	.	.	.	.	.	.	.	.	.	.	.	.	.
1132244	1131733	CDS	1	SEQ_1143	conserved hypothetical protein	N	G	A	27	.	.	.	.	.	.	.	A	A	A	A	A	A	A	A	A	A	.	.	.	.	.	.	.	.	.	.	.	.	.	.	.	.	.	.	.	.	.	.	.
1136403	1135892	CDS	-1	SEQ_1148	conserved hypothetical protein	N	C	T	1	.	.	.	.	.	.	.	.	.	.	.	.	.	.	.	.	.	.	.	.	.	.	.	.	.	.	.	.	.	.	.	.	.	.	.	.	.	.	.	.
1138243	1137732	CDS	1	SEQ_1151	putative glycine betaine ABC transporter permease and substrate binding protein (pseudogene)	-	C	T	1	.	.	T	.	.	.	.	.	.	.	.	.	.	.	.	.	.	.	.	.	.	.	.	.	.	.	.	.	.	.	.	.	.	.	.	.	.	.	.	.
1138280	1137769	CDS	1	SEQ_1151	putative glycine betaine ABC transporter permease and substrate binding protein (pseudogene)	-	C	T	2	.	.	.	.	.	.	.	.	.	.	.	.	.	.	.	.	.	.	.	.	.	.	.	.	.	.	.	.	.	.	.	.	.	.	.	.	.	.	.	.
1139327	1138816	CDS	1	SEQ_1151	putative glycine betaine ABC transporter permease and substrate binding protein (pseudogene)	-	G	A	1	.	.	.	.	.	.	.	.	.	.	.	.	.	.	.	.	.	.	.	.	.	.	.	.	.	.	.	.	.	.	.	.	.	.	.	.	.	.	.	.
1139906	1139394	CDS	1	SEQ_1153	GMP reductase	N	A	G	108	.	.	.	.	.	.	.	.	.	.	.	.	.	.	.	.	.	G	G	G	G	G	G	G	G	G	G	G	G	G	G	G	G	G	G	.	.	.	.	.
1141344	1140832	CDS	1	xpt	putative xanthine phosphoribosyltransferase	S	C	T	7	.	.	.	.	.	.	.	.	.	.	.	.	.	.	.	.	.	.	.	.	.	.	.	.	.	.	.	.	.	.	.	.	.	.	.	.	.	.	.	.
1142195	1141683	CDS	-1	SEQ_1155	putative ApbE family protein (pseudogene)	-	C	T	108	.	.	.	.	.	.	.	.	.	.	.	.	.	.	.	.	.	T	T	T	T	T	T	T	T	T	T	T	T	T	T	T	T	T	T	.	.	.	.	.
1144891	1144379	CDS	1	tdk	putative thymidine kinase	N	C	A	38	.	.	.	.	.	.	.	.	.	.	.	.	.	.	.	.	.	.	.	.	.	A	A	A	A	A	.	.	.	.	.	.	.	.	.	.	.	.	.	.
1145216	1144704	CDS	1	prfA	peptide chain release factor 1	S	C	T	144	T	.	T	T	T	T	T	T	T	T	T	T	T	T	T	T	T	T	T	T	T	T	T	T	T	T	T	T	T	T	T	T	T	T	T	.	.	.	.	.
1145718	1145206	CDS	1	prfA	peptide chain release factor 1	S	C	T	2	.	.	.	.	.	.	.	.	.	.	.	.	.	.	.	.	.	.	.	.	.	.	.	.	.	.	.	.	.	.	.	.	.	.	.	.	.	.	.	.
1147221	1146709	CDS	1	SEQ_1163	conserved hypothetical protein	N	C	T	1	.	.	.	.	.	.	.	.	.	.	.	.	.	.	.	.	.	.	.	.	.	.	.	.	.	.	.	.	.	.	.	.	.	.	.	.	.	.	.	.
1149950	1149438	CDS	1	SEQ_1166	hypothetical protein	N	G	C	1	.	.	.	.	.	.	.	.	.	.	.	.	.	.	.	.	.	.	.	.	.	.	.	.	.	.	.	.	.	.	.	.	.	.	.	.	.	.	.	.
1150776	1150264	CDS	1	SEQ_1167	putative membrane protein	N	G	A	2	.	.	.	.	.	.	.	.	.	.	.	.	.	.	.	.	.	.	.	.	.	.	.	.	.	.	.	.	.	.	.	.	.	.	.	.	.	.	.	.
1151023	1150511	Intergenic	-	-	-	-	G	A	2	.	A	.	.	.	.	.	.	.	.	.	.	.	.	.	.	.	.	.	.	.	.	.	.	.	.	.	.	.	.	.	.	.	.	.	.	.	.	.	.
1151104	1150592	Intergenic	-	-	-	-	C	T	25	.	.	.	.	.	.	.	.	.	T	T	T	T	T	T	T	T	.	.	.	.	.	.	.	.	.	.	.	.	.	.	.	.	.	.	.	.	.	.	.
1151964	1151452	CDS	1	nox	NADH oxidase	N	A	G	6	.	.	G	G	G	G	.	.	.	.	.	.	.	.	.	.	.	.	.	.	.	.	.	.	.	.	.	.	.	.	.	.	.	.	.	.	.	.	.	.
1152486	1151974	CDS	1	nox	NADH oxidase	N	C	T	1	.	.	.	.	.	.	.	.	.	.	.	.	.	.	.	.	.	.	.	.	.	.	.	.	.	.	.	.	.	.	.	.	.	.	.	.	.	.	.	.
1152579	1152067	CDS	1	nox	NADH oxidase	N	C	T	2	.	.	.	.	.	.	.	.	.	.	.	.	.	.	.	.	.	.	.	.	.	.	.	.	.	.	.	.	.	.	.	.	.	.	.	.	.	.	.	.
1153837	1153325	Intergenic	-	-	-	-	A	G	9	.	.	.	.	.	.	.	.	.	.	.	.	.	.	.	.	.	.	.	.	.	.	.	.	.	.	.	.	.	.	.	.	.	.	.	.	.	.	.	.
1157748	1157236	Intergenic	-	-	-	-	G	A	108	.	.	.	.	.	.	.	.	.	.	.	.	.	.	.	.	.	A	A	A	A	A	A	A	A	A	A	A	A	A	A	A	A	A	A	.	.	.	.	.
1160902	1160390	Intergenic	-	-	-	-	C	T	4	.	.	.	.	.	.	.	.	.	.	.	.	.	.	.	.	.	.	.	.	.	.	.	.	.	.	.	.	.	.	.	.	.	.	.	.	.	.	.	.
1163847	1163335	CDS	-1	ffh	signal recognition particle protein	N	C	T	21	.	.	.	.	.	.	.	.	.	.	.	.	.	.	.	.	.	.	.	.	.	.	.	.	.	.	.	.	.	.	.	.	.	.	.	.	.	.	T	.
1164768	1164256	CDS	-1	SEQ_1181	GntR family regulatory protein	N	C	T	1	.	.	.	.	.	.	.	.	.	.	.	.	.	.	.	.	.	.	.	.	.	.	.	.	.	.	.	.	.	.	.	.	.	.	.	.	.	.	.	.
1166541	1166029	CDS	1	guaA	GMP synthase [glutamine-hydrolyzing]	N	C	T	3	.	.	.	.	.	.	.	.	.	.	.	.	.	.	.	.	.	.	.	.	.	.	.	.	.	.	.	.	.	.	.	.	.	.	.	.	.	.	.	.
1167924	1167412	Intergenic	-	-	-	-	A	G	2	.	.	.	.	.	.	.	.	.	.	.	.	.	.	.	.	.	.	.	.	.	.	.	.	.	.	.	.	.	.	.	.	.	.	.	.	.	.	.	.
1168732	1168220	CDS	-1	SEQ_1184	putative phage repressor-like protein	N	C	T	2	.	.	.	.	.	.	.	.	.	.	.	.	.	.	.	.	.	.	.	.	.	.	.	.	.	.	.	.	.	.	.	.	.	.	.	.	T	T	.	.
1169560	1169048	Intergenic	-	-	-	-	C	T	3	.	.	.	.	.	T	.	.	.	.	.	.	.	.	.	.	.	.	.	.	.	.	.	.	.	.	.	.	.	.	.	.	.	.	.	.	.	.	.	.
1170122	1169610	CDS	1	SEQ_1186	tyrosine recombinase XerC	N	C	T	1	.	.	.	.	T	.	.	.	.	.	.	.	.	.	.	.	.	.	.	.	.	.	.	.	.	.	.	.	.	.	.	.	.	.	.	.	.	.	.	.
1170777	1170265	Intergenic	-	-	-	-	T	C	149	C	C	C	C	C	C	C	C	C	C	C	C	C	C	C	C	C	C	C	C	C	C	C	C	C	C	C	C	C	C	C	C	C	C	C	.	.	.	.	.
1171964	1171452	CDS	-1	SEQ_1188	response regulator protein	Nonsense	T	A	1	.	.	.	.	.	.	.	.	.	.	.	.	.	.	.	.	.	.	.	.	.	.	.	.	.	.	.	.	.	.	.	.	.	.	.	.	.	.	.	.
1176283	1175767	CDS	-1	SEQ_1193	ABC transporter ATP-binding protein	N	C	T	1	.	.	.	.	.	.	.	T	.	.	.	.	.	.	.	.	.	.	.	.	.	.	.	.	.	.	.	.	.	.	.	.	.	.	.	.	.	.	.	.
1180489	1179973	CDS	-1	SEQ_1197	putative carboxylase subunit	N	C	T	1	.	.	.	.	.	.	.	.	.	.	N	N	.	.	.	.	.	.	.	.	.	.	.	.	.	.	.	.	.	.	.	.	.	.	.	.	N	N	.	.
1182855	1182339	CDS	-1	citE	putative citrate lyase beta subunit	N	G	A	1	.	.	.	.	.	.	.	.	.	.	N	N	.	.	.	.	.	.	.	.	.	.	.	.	.	.	.	.	.	.	.	.	.	.	.	.	N	N	.	.
1184009	1183493	CDS	-1	SEQ_1202	putative membrane protein	N	T	C	3	.	.	.	.	.	.	.	.	.	.	N	N	.	.	.	.	.	.	.	.	.	.	.	.	.	.	.	.	.	.	.	.	.	.	.	.	N	N	.	.
1186448	1185932	CDS	1	SEQ_1206	putative Mg2+/citrate complex transporter	N	A	G	1	.	.	G	.	.	.	.	.	.	.	N	N	.	.	.	.	.	.	.	.	.	.	.	.	.	.	.	.	.	.	.	.	.	.	.	.	N	N	.	.
1186557	1186041	CDS	1	SEQ_1206	putative Mg2+/citrate complex transporter	N	G	A	2	.	.	.	.	.	.	.	.	.	.	N	N	.	.	.	.	.	.	.	.	.	.	.	.	.	.	.	.	.	.	.	.	.	.	.	.	N	N	.	.
1187501	1186985	CDS	1	SEQ_1206	putative Mg2+/citrate complex transporter	N	C	T	2	.	.	.	.	.	.	.	.	.	.	N	N	.	.	.	.	.	.	.	.	.	.	.	.	.	.	.	.	.	.	.	.	.	.	.	.	N	N	.	.
1188660	1188144	CDS	1	citG	putative 2-(5''-triphosphoribosyl)-3'-dephosphocoenzyme-A synthase	N	C	A	26	A	.	.	.	.	.	.	A	A	A	N	N	A	A	A	A	A	.	.	.	.	.	.	.	.	.	.	.	.	.	.	.	.	.	.	.	N	N	.	.
1189400	1188884	CDS	1	citG	putative 2-(5''-triphosphoribosyl)-3'-dephosphocoenzyme-A synthase	N	A	C	147	C	C	C	C	C	C	C	C	C	C	N	N	C	C	C	C	C	C	C	C	C	C	C	C	C	C	C	C	C	C	C	C	C	C	C	.	N	N	.	.
1191963	1191447	Intergenic	-	-	-	-	T	A	2	.	.	.	.	.	.	.	.	.	.	N	N	.	.	.	.	.	.	.	.	.	.	.	.	.	.	.	.	.	.	.	.	.	.	.	.	N	N	.	.
1196208	1195692	Intergenic	-	-	-	-	G	A	27	.	.	.	.	.	.	.	A	A	A	A	A	A	A	A	A	A	.	.	.	.	.	.	.	.	.	.	.	.	.	.	.	.	.	.	.	.	.	.	.
1197513	1196997	CDS	-1	SEQ_1218	putative DNA-binding protein	S	G	A	3	.	.	.	.	.	.	.	.	.	.	.	.	.	.	.	.	.	.	.	.	.	.	.	.	.	.	.	.	.	.	.	.	.	.	.	.	.	.	.	.
1198515	1197999	CDS	-1	topA	DNA topoisomerase I	S	A	G	149	G	G	G	G	G	G	G	G	G	G	G	G	G	G	G	G	G	G	G	G	G	G	G	G	G	G	G	G	G	G	G	G	G	G	G	.	.	.	.	.
1200225	1199709	Intergenic	-	-	-	-	T	G	1	.	.	.	.	.	.	.	G	.	.	.	.	.	.	.	.	.	.	.	.	.	.	.	.	.	.	.	.	.	.	.	.	.	.	.	.	.	.	.	.
1201948	1201432	CDS	-1	rnh	ribonuclease HII	N	C	T	2	.	.	.	.	.	.	.	.	.	.	.	.	.	.	.	.	.	.	.	.	.	.	.	.	.	.	.	.	.	.	.	.	.	.	.	.	.	.	.	.
1203567	1203051	Intergenic	-	-	-	-	A	C	5	.	.	.	.	.	.	.	.	.	.	.	.	.	.	.	.	.	.	.	.	.	.	.	.	.	.	.	.	.	.	.	.	.	.	.	.	.	.	.	.
1204831	1204315	CDS	-1	SEQ_1225	putative membrane protein (fragment)	-	G	A	2	.	A	.	.	.	.	.	.	.	.	.	.	.	.	.	.	.	.	.	.	.	.	.	.	.	.	.	.	.	.	.	.	.	.	.	.	.	.	.	.
1205316	1204800	CDS	-1	SEQ_1226	putative cell surface-anchored thioredoxin (fragment)	-	T	C	149	C	C	C	C	C	C	C	C	C	C	C	C	C	C	C	C	C	C	C	C	C	C	C	C	C	C	C	C	C	C	C	C	C	C	C	.	.	.	.	.
1271539	1271016	CDS	-1	SEQ_1274	ParB-like nuclease protein	N	C	T	1	.	.	.	.	.	.	.	.	.	.	.	.	.	.	.	.	.	.	.	.	.	.	.	.	.	.	.	.	.	.	.	.	.	.	.	.	.	.	.	.
1275643	1275120	Intergenic	-	-	-	-	C	T	1	.	.	T	.	.	.	.	.	.	.	.	.	.	.	.	.	.	.	.	.	.	.	.	.	.	.	.	.	.	.	.	.	.	.	.	.	.	.	.	.
1275903	1275380	Intergenic	-	-	-	-	G	A	2	.	A	.	.	.	.	.	.	.	.	.	.	.	.	.	.	.	.	.	.	.	.	.	.	.	.	.	.	.	.	.	.	.	.	.	.	.	.	.	.
1276379	1275856	CDS	1	SEQ_1278	putative surface-anchored 5'-nucleotidase	N	A	G	4	.	.	.	.	.	.	.	.	.	.	.	.	.	.	.	.	.	G	.	.	.	.	.	.	.	.	.	.	.	.	.	.	.	.	.	.	.	.	.	.
1276416	1275893	CDS	1	SEQ_1278	putative surface-anchored 5'-nucleotidase	S	A	C	2	.	C	.	.	.	.	.	.	.	.	.	.	.	.	.	.	.	.	.	.	.	.	.	.	.	.	.	.	.	.	.	.	.	.	.	.	.	.	.	.
1278396	1277873	CDS	-1	fms	peptide deformylase	N	C	T	31	.	.	.	.	.	.	.	.	.	.	.	.	.	.	.	.	.	.	.	.	.	.	.	.	.	.	T	T	T	T	T	T	T	T	T	.	.	.	.	.
1279717	1279194	CDS	-1	gdh	NADP-specific glutamate dehydrogenase	N	C	A	2	.	.	.	.	.	.	.	.	.	.	.	.	.	.	.	.	.	.	.	.	.	.	.	.	.	.	.	.	.	.	.	.	.	.	.	.	.	.	.	.
1281546	1281023	CDS	-1	SEQ_1281	putative ABC transporter, ATP-binding/permease protein (pseudogene)	-	C	T	2	.	.	.	.	.	.	.	.	.	.	.	.	.	.	.	.	.	.	.	.	.	.	.	.	.	.	.	.	.	.	.	.	.	.	.	.	.	.	.	.
1283829	1283306	CDS	-1	SEQ_1284	putative ABC transporter ATP-binding protein (pseudogene)	-	T	C	1	.	.	.	.	.	.	.	.	.	.	.	.	.	.	.	.	.	.	.	.	.	.	.	.	.	.	.	.	.	.	.	.	.	.	.	.	.	.	.	.
1290776	1290253	Intergenic	-	-	-	-	C	T	1	.	.	T	.	.	.	.	.	.	.	.	.	.	.	.	.	.	.	.	.	.	.	.	.	.	.	.	.	.	.	.	.	.	.	.	.	.	.	.	.
1292730	1292207	Intergenic	-	-	-	-	G	A	3	.	.	.	.	.	.	.	.	.	.	.	.	.	.	.	.	.	.	.	.	.	.	.	.	.	.	.	.	.	.	.	.	.	.	.	.	.	.	.	.
1293340	1292817	CDS	-1	SEQ_1295	putative membrane protein	Nonsense	C	T	2	.	.	.	.	.	.	.	.	.	.	.	.	.	.	.	.	.	.	.	.	.	.	.	.	.	.	.	.	.	.	.	.	.	.	.	.	.	.	.	.
1295118	1294595	CDS	-1	SEQ_1298	mannosyl-glycoprotein endo-beta-N-acetylglucosaminidase family protein	N	A	G	149	G	G	G	G	G	G	G	G	G	G	G	G	G	G	G	G	G	G	G	G	G	G	G	G	G	G	G	G	G	G	G	G	G	G	G	.	.	.	.	.
1298456	1297933	CDS	-1	fruK	putative 1-phosphofructokinase	N	A	G	1	.	.	.	.	.	.	.	.	.	.	.	.	.	.	.	.	.	.	.	.	.	.	.	.	.	.	.	.	.	.	.	.	.	.	.	.	.	.	.	.
1300768	1300245	CDS	-1	SEQ_1302	putative ketopantoate reductase	N	G	A	1	.	.	.	.	.	.	.	.	.	.	.	.	.	.	.	.	.	.	.	.	.	.	.	.	.	.	.	.	.	.	.	.	.	.	.	.	.	.	.	.
1301553	1301030	CDS	-1	SEQ_1303	putative membrane protein	N	T	G	2	.	.	.	.	.	.	.	.	.	.	.	.	.	.	.	.	.	.	.	.	.	.	.	.	.	.	.	.	.	.	.	.	.	.	.	.	G	G	.	.
1301710	1301187	CDS	-1	SEQ_1303	putative membrane protein	S	T	C	149	C	C	C	C	C	C	C	C	C	C	C	C	C	C	C	C	C	C	C	C	C	C	C	C	C	C	C	C	C	C	C	C	C	C	C	.	.	.	.	.
1303003	1302480	CDS	-1	SEQ_1304	pyridine nucleotide-disulphide oxidoreductase family protein	N	A	C	1	.	.	.	.	.	.	.	.	.	.	.	.	.	.	.	.	.	.	.	.	.	.	.	.	.	.	.	.	.	.	.	.	.	.	.	.	.	.	.	.
1304861	1304338	Intergenic	-	-	-	-	A	T	2	.	.	.	.	.	.	.	.	.	.	.	.	.	.	.	.	.	N	.	.	.	.	.	.	.	.	.	.	.	.	.	.	.	.	.	.	.	.	.	.
1304866	1304343	Intergenic	-	-	-	-	C	A	2	.	.	.	.	.	.	.	.	.	.	.	.	.	.	.	.	.	N	.	.	.	.	.	.	.	.	.	.	.	.	.	.	.	.	.	.	.	.	.	.
1304904	1304381	Intergenic	-	-	-	-	T	G	1	.	.	.	.	.	.	.	.	.	.	.	.	.	.	.	.	.	N	.	.	.	.	.	.	.	.	.	.	.	.	.	.	.	.	.	.	.	.	.	.
1308151	1307628	CDS	-1	SEQ_1310	putative permease	S	T	A	2	.	.	.	.	.	.	.	.	.	.	.	.	.	.	.	.	.	.	.	.	.	.	.	.	.	.	.	.	.	.	.	.	.	.	.	A	.	.	.	.
1308713	1308190	CDS	-1	SEQ_1311	ABC transporter ATP-binding protein	N	G	T	1	.	T	.	.	.	.	.	.	.	.	.	.	.	.	.	.	.	.	.	.	.	.	.	.	.	.	.	.	.	.	.	.	.	.	.	.	.	.	.	.
1309202	1308679	CDS	-1	SEQ_1311	ABC transporter ATP-binding protein	N	C	T	2	.	.	.	.	.	.	.	.	.	.	.	.	.	.	.	.	.	.	.	.	.	.	.	.	.	.	.	.	.	.	.	.	.	.	.	.	T	T	.	.
1309227	1308704	CDS	-1	SEQ_1311	ABC transporter ATP-binding protein	S	A	G	1	.	.	.	.	.	.	.	.	.	.	.	.	.	.	.	.	.	.	.	.	.	.	.	.	.	.	.	.	.	.	.	.	.	.	.	.	.	.	.	.
1319266	1318743	CDS	1	SEQ_1318	putative membrane protein	N	A	G	2	.	.	.	.	.	.	.	.	.	.	.	.	.	.	.	.	.	.	.	.	.	.	.	.	.	.	.	.	.	.	.	.	.	.	.	.	.	.	.	.
1320311	1319788	CDS	-1	lspA	lipoprotein signal peptidase	N	C	T	2	.	.	.	.	.	.	.	.	.	.	.	.	.	.	.	.	.	.	.	.	.	.	.	.	.	.	.	.	.	.	.	.	.	.	.	.	.	.	.	.
1320352	1319829	CDS	-1	lspA	lipoprotein signal peptidase	N	A	G	3	.	.	.	.	.	.	.	.	.	.	.	.	.	.	.	.	.	.	.	.	.	.	.	.	.	.	.	.	.	.	.	.	.	.	.	.	.	.	.	.
1320611	1320088	CDS	-1	lspA	lipoprotein signal peptidase	N	C	T	3	.	.	.	.	.	.	.	.	.	.	.	.	.	.	.	.	.	.	.	.	.	.	.	.	.	.	.	.	.	.	.	.	.	.	.	.	.	.	.	.
1325306	1324783	CDS	1	SEQ_1326	putative lipoprotein	N	A	G	3	.	.	.	.	.	.	.	.	.	.	.	.	.	.	.	.	.	.	.	.	.	.	.	.	.	.	.	.	.	.	.	.	.	.	.	.	.	.	.	.
1327307	1326784	CDS	-1	SEQ_1328	conserved hypothetical protein (pseudogene)	-	T	C	3	.	.	.	.	.	.	.	.	.	.	.	.	.	.	.	.	.	.	.	.	.	.	.	.	.	.	.	.	.	.	.	.	.	.	.	.	.	.	.	.
1328526	1328003	CDS	-1	SEQ_1328	conserved hypothetical protein (pseudogene)	-	C	T	1	.	.	T	.	.	.	.	.	.	.	.	.	.	.	.	.	.	.	.	.	.	.	.	.	.	.	.	.	.	.	.	.	.	.	.	.	.	.	.	.
1330009	1329486	CDS	-1	SEQ_1330	putative DNA-binding protein	N	A	G	29	G	.	.	.	.	.	G	G	G	G	G	G	G	G	G	G	G	.	.	.	.	.	.	.	.	.	.	.	.	.	.	.	.	.	.	.	.	.	.	.
1334165	1333642	CDS	-1	SEQ_1335	putative 30S ribosomal protein S1	N	C	T	3	.	.	.	.	.	.	.	.	.	.	.	.	.	.	.	.	.	.	.	.	.	.	.	.	.	.	.	.	.	.	.	.	.	.	.	.	.	.	.	.
1336424	1335901	CDS	-1	SEQ_1337	putative branched-chain-amino-acid aminotransferase	N	A	G	3	.	.	.	.	.	.	.	.	.	.	.	.	.	.	.	.	.	.	.	.	.	.	.	.	.	.	.	.	.	.	.	.	.	.	.	.	.	.	.	.
1337014	1336491	CDS	-1	parC	topoisomerase IV subunit A	N	C	T	1	.	.	.	.	.	.	.	.	.	.	.	.	.	.	.	.	.	.	T	.	.	.	.	.	.	.	.	.	.	.	.	.	.	.	.	.	.	.	.	.
1343538	1343015	CDS	1	SEQ_1341	putative membrane protein	S	G	A	108	.	.	.	.	.	.	.	.	.	.	.	.	.	.	.	.	.	A	A	A	A	A	A	A	A	A	A	A	A	A	A	A	A	A	A	.	.	.	.	.
1345144	1344621	CDS	-1	ung	uracil-DNA glycosylase	N	C	T	1	.	.	.	.	.	.	.	.	.	.	.	.	.	.	.	.	.	.	.	.	.	.	.	.	.	.	.	.	.	.	.	.	.	.	.	.	.	.	.	.
1345730	1345207	CDS	-1	ung	uracil-DNA glycosylase	Nonsense	T	A	1	.	.	.	.	.	.	.	.	.	.	.	.	.	.	.	.	.	.	.	.	.	.	.	.	.	.	.	.	.	.	.	.	.	.	.	.	.	.	.	.
1346063	1345540	CDS	-1	SEQ_1344	putative acetyltransferase	S	G	A	1	.	.	.	.	.	.	.	.	.	.	.	.	.	.	.	.	.	.	.	.	.	.	.	.	.	.	.	.	.	.	.	.	.	.	.	.	.	.	.	.
1347956	1347433	Intergenic	-	-	-	-	G	A	2	.	.	.	.	.	.	.	.	.	.	.	.	.	.	.	.	.	.	.	.	.	.	.	.	.	.	.	.	.	.	.	.	.	.	.	.	A	A	.	.
1351089	1350566	CDS	-1	pyrE	orotate phosphoribosyltransferase	N	G	A	1	.	.	.	.	.	.	.	.	.	.	.	.	.	.	.	.	.	.	.	.	.	.	.	.	.	.	.	.	.	.	.	.	.	.	.	.	.	.	.	.
1353037	1352514	Intergenic	-	-	-	-	C	T	7	.	.	T	T	T	T	.	.	.	.	.	.	.	.	.	.	.	.	.	.	.	.	.	.	.	.	.	.	.	.	.	.	.	.	.	.	.	.	.	.
1355688	1355165	CDS	-1	punA	putative purine nucleoside phosphorylase	S	G	A	108	.	.	.	.	.	.	.	.	.	.	.	.	.	.	.	.	.	A	A	A	A	A	A	A	A	A	A	A	A	A	A	A	A	A	A	.	.	.	.	.
1358832	1358309	CDS	-1	SEQ_1357	conserved hypothetical protein	N	T	C	149	C	C	C	C	C	C	C	C	C	C	C	C	C	C	C	C	C	C	C	C	C	C	C	C	C	C	C	C	C	C	C	C	C	C	C	.	.	.	.	.
1362882	1362359	CDS	-1	SEQ_1362	hypothetical protein	S	G	A	4	.	.	.	.	.	.	.	.	.	.	.	.	.	.	.	.	.	A	.	.	.	.	.	.	.	.	.	.	.	.	.	.	.	.	.	.	.	.	.	.
1366072	1365549	CDS	-1	pepV	putative Xaa-His dipeptidase	S	A	G	149	G	G	G	G	G	G	G	G	G	G	G	G	G	G	G	G	G	G	G	G	G	G	G	G	G	G	G	G	G	G	G	G	G	G	G	.	.	.	.	.
1366158	1365635	CDS	-1	pepV	putative Xaa-His dipeptidase	N	T	C	102	.	.	.	.	.	.	.	.	.	.	.	.	.	.	.	.	.	.	C	C	C	C	C	C	C	C	C	C	C	C	C	C	C	C	C	.	.	.	.	.
1370021	1369498	CDS	-1	SEQ_1369	extracellular solute-binding protein	N	A	G	149	G	G	G	G	G	G	G	G	G	G	G	G	G	G	G	G	G	G	G	G	G	G	G	G	G	G	G	G	G	G	G	G	G	G	G	.	.	.	.	.
1373576	1373053	CDS	-1	SEQ_1372	sugar phosphotransferase system (PTS), mannose/fructose family, IID component	N	T	C	3	.	.	C	C	C	.	.	.	.	.	.	.	.	.	.	.	.	.	.	.	.	.	.	.	.	.	.	.	.	.	.	.	.	.	.	.	.	.	.	.
1375149	1374626	CDS	-1	SEQ_1374	sugar phosphotransferase system (PTS), mannose/fructose family, IIB component	S	G	A	1	.	.	.	.	.	.	.	.	.	.	.	.	.	.	.	.	.	.	.	.	.	.	.	.	.	.	.	.	.	.	.	.	.	.	.	.	.	.	.	.
1377692	1377169	CDS	-1	msrB	peptide methionine sulfoxide reductase	N	T	C	106	.	.	.	.	.	.	.	.	.	.	.	.	.	.	.	.	.	C	C	C	C	C	C	C	C	C	C	C	C	C	C	C	C	C	C	.	.	.	.	.
1377987	1377464	CDS	-1	msrB	peptide methionine sulfoxide reductase	S	G	A	1	.	.	.	.	.	.	.	.	.	.	.	.	.	.	.	.	.	.	.	.	.	.	.	.	.	.	.	.	.	.	.	.	.	.	.	.	.	.	.	.
1382957	1382434	Intergenic	-	-	-	-	T	C	132	C	C	C	C	C	C	C	N	N	N	C	C	N	C	N	N	N	C	C	C	C	C	C	C	C	C	C	C	C	C	C	C	C	C	C	.	.	.	.	.
1388976	1388453	CDS	-1	rplJ	50S ribosomal protein L10	S	G	A	1	.	.	.	.	.	.	.	.	.	.	.	.	.	.	.	.	.	.	.	.	.	.	.	.	.	.	.	.	.	.	.	.	.	.	.	.	.	.	.	.
1391309	1390786	CDS	-1	SEQ_1394	putative acyl-ACP thioesterase	N	A	T	2	.	.	.	.	.	.	.	.	.	.	.	.	.	.	.	.	.	.	.	.	.	.	.	.	.	.	.	.	.	.	.	.	.	.	.	.	.	.	.	.
1391491	1390968	CDS	-1	SEQ_1394	putative acyl-ACP thioesterase	N	G	A	2	.	A	.	.	.	.	.	.	.	.	.	.	.	.	.	.	.	.	.	.	.	.	.	.	.	.	.	.	.	.	.	.	.	.	.	.	.	.	.	.
1392802	1392279	CDS	-1	SEQ_1396	conserved hypothetical protein	N	T	C	2	.	C	.	.	.	.	.	.	.	.	.	.	.	.	.	.	.	.	.	.	.	.	.	.	.	.	.	.	.	.	.	.	.	.	.	.	.	.	.	.
1394241	1393718	CDS	-1	SEQ_1397	putative phosphoglucosamine mutase	N	T	A	149	A	A	A	A	A	A	A	A	A	A	A	A	A	A	A	A	A	A	A	A	A	A	A	A	A	A	A	A	A	A	A	A	A	A	A	.	.	.	.	.
1395534	1395011	CDS	-1	SEQ_1398	putative exported protein	N	T	C	1	.	.	.	.	.	.	C	.	.	.	.	.	.	.	.	.	.	.	.	.	.	.	.	.	.	.	.	.	.	.	.	.	.	.	.	.	.	.	.	.
1397978	1397455	CDS	1	SEQ_1400	Mur ligase family protein	N	C	T	1	.	.	.	.	.	.	.	.	.	.	.	.	.	.	.	.	.	.	T	.	.	.	.	.	.	.	.	.	.	.	.	.	.	.	.	.	.	.	.	.
1398476	1397953	CDS	1	SEQ_1401	conserved hypothetical protein	N	C	G	4	.	.	.	.	.	.	.	.	.	.	.	.	.	.	.	.	.	G	.	.	.	.	.	.	.	.	.	.	.	.	.	.	.	.	.	.	.	.	.	.
1401280	1400757	CDS	-1	acoL	dihydrolipoamide dehydrogenase	S	G	A	1	.	A	.	.	.	.	.	.	.	.	.	.	.	.	.	.	.	.	.	.	.	.	.	.	.	.	.	.	.	.	.	.	.	.	.	.	.	.	.	.
1402020	1401497	CDS	-1	acoL	dihydrolipoamide dehydrogenase	N	T	C	3	.	.	.	.	.	.	.	.	.	.	.	.	.	.	.	.	.	.	.	.	.	.	.	.	.	.	.	.	.	.	.	.	.	.	.	.	.	.	.	.
1404545	1404022	CDS	-1	pdhB	putative pyruvate dehydrogenase E1 component, beta subunit	S	C	T	2	.	.	.	.	.	.	.	.	.	.	.	.	.	.	.	.	.	.	.	.	.	.	.	.	.	.	.	.	.	.	.	.	.	.	.	.	.	.	.	.
1408101	1407578	CDS	-1	SEQ_1407	ABC transporter ATP-binding protein	N	C	T	1	.	.	.	.	.	.	.	.	.	.	.	.	.	.	.	.	.	.	.	.	.	.	.	.	.	.	.	.	.	.	.	.	.	.	.	.	.	.	.	.
1409493	1408970	CDS	-1	SEQ_1408	putative esterase	N	C	T	3	.	.	.	.	.	.	.	.	.	.	.	.	.	.	.	.	.	.	.	.	.	.	.	.	.	.	.	.	.	.	.	.	.	.	.	.	.	.	.	.
1410285	1409762	CDS	-1	SEQ_1409	metallo-beta-lactamase superfamily protein	N	G	A	1	.	.	.	.	.	.	.	.	.	.	.	.	.	.	.	.	.	.	.	.	.	.	.	.	.	.	.	.	.	.	.	.	.	.	.	.	.	.	.	.
1411067	1410544	CDS	-1	SEQ_1409	metallo-beta-lactamase superfamily protein	S	G	A	144	A	.	A	A	A	A	A	A	A	A	A	A	A	A	A	A	A	A	A	A	A	A	A	A	A	A	A	A	A	A	A	A	A	A	A	.	.	.	.	.
1411629	1411106	CDS	-1	SEQ_1409	metallo-beta-lactamase superfamily protein	N	T	G	2	.	.	.	.	.	.	.	.	.	.	.	.	.	.	.	.	.	.	.	.	.	.	.	.	.	.	.	.	.	.	.	.	.	.	.	.	.	.	.	.
1417226	1416703	CDS	-1	SEQ_1414	conserved hypothetical protein	S	G	A	3	.	.	.	.	.	A	.	.	.	.	.	.	.	.	.	.	.	.	.	.	.	.	.	.	.	.	.	.	.	.	.	.	.	.	.	.	.	.	.	.
1417922	1417399	CDS	-1	SEQ_1415	putative membrane protein	N	A	G	1	.	.	.	.	.	.	.	.	.	.	.	.	.	.	.	.	.	.	.	.	.	.	.	.	.	.	.	.	.	.	.	.	.	.	.	.	.	.	.	.
1418074	1417551	CDS	-1	SEQ_1415	putative membrane protein	N	G	A	1	.	.	.	.	.	.	.	.	.	.	.	.	.	.	.	.	.	.	.	.	.	.	.	.	.	.	.	.	.	.	.	.	.	.	.	.	.	.	.	.
1418171	1417648	CDS	-1	SEQ_1415	putative membrane protein	Nonsense	G	A	2	.	.	.	.	.	.	.	.	.	.	.	.	.	.	.	.	.	.	.	.	.	.	.	.	.	.	.	.	.	.	.	.	.	.	.	.	.	.	.	.
1418567	1418044	CDS	-1	SEQ_1415	putative membrane protein	N	C	T	2	.	.	.	.	.	.	.	.	.	.	.	.	.	.	.	.	.	.	.	.	.	.	.	.	.	.	.	.	.	.	.	.	.	.	.	.	.	.	.	.
1419123	1418600	Intergenic	-	-	-	-	A	G	6	.	.	.	.	.	.	.	.	.	.	.	.	.	.	.	.	.	.	.	.	.	.	.	.	.	.	.	.	.	.	.	.	.	.	.	.	.	.	.	.
1419309	1418786	CDS	-1	mutX	mutator MutX protein (7,8-dihydro-8-oxoguanine-triphosphatase)	N	G	A	44	.	.	.	.	.	.	.	.	.	.	.	.	.	.	.	.	.	.	.	.	.	.	.	.	.	.	.	.	.	.	.	.	.	.	.	.	.	.	.	.
1420654	1420131	CDS	-1	rmlB	putative dTDP-glucose-4,6-dehydratase	N	G	T	149	T	T	T	T	T	T	T	T	T	T	T	T	T	T	T	T	T	T	T	T	T	T	T	T	T	T	T	T	T	T	T	T	T	T	T	.	.	.	.	.
1421939	1421416	CDS	-1	rmlA	glucose-1-phosphate thymidyl transferase	N	G	A	2	.	.	.	.	.	.	.	.	.	.	A	A	.	.	.	.	.	.	.	.	.	.	.	.	.	.	.	.	.	.	.	.	.	.	.	.	.	.	.	.
1424319	1423796	CDS	-1	SEQ_1421	NIF3 (NGG1p interacting factor 3) family protein	N	C	T	2	.	.	.	.	.	.	.	.	.	.	.	.	.	.	.	.	.	.	.	.	.	.	.	.	.	.	.	.	.	.	.	.	.	.	.	.	.	.	.	.
1430780	1430247	CDS	-1	rnz	ribonuclease Z	N	A	T	1	.	.	.	.	.	.	.	.	.	.	.	.	.	.	.	.	.	.	.	.	.	.	.	.	.	.	.	.	.	.	.	.	.	.	.	.	.	.	.	.
1432344	1431811	CDS	-1	SEQ_1431	putative GTPase	N	G	A	1	.	.	.	.	.	.	.	.	.	.	.	.	.	.	.	.	.	.	.	.	.	.	.	.	.	.	.	.	.	.	.	.	.	.	.	.	.	.	.	.
1434911	1434378	Intergenic	-	-	-	-	T	C	71	.	.	.	.	.	.	.	.	.	.	.	.	.	.	.	.	.	.	.	.	.	.	.	.	.	.	.	.	.	.	.	.	.	.	.	.	.	.	C	C
1435032	1434499	CDS	-1	SEQ_1434	phosphoribulokinase/uridine kinase family protein	S	G	T	28	T	.	.	.	.	.	.	T	T	T	T	T	T	T	T	T	T	.	.	.	.	.	.	.	.	.	.	.	.	.	.	.	.	.	.	.	.	.	.	.
1435043	1434510	CDS	-1	SEQ_1434	phosphoribulokinase/uridine kinase family protein	N	C	T	6	.	.	T	T	T	T	.	.	.	.	.	.	.	.	.	.	.	.	.	.	.	.	.	.	.	.	.	.	.	.	.	.	.	.	.	.	.	.	.	.
1437031	1436498	CDS	-1	glgP	putative glycogen phosphorylase	N	A	T	6	.	.	T	T	T	T	.	.	.	.	.	.	.	.	.	.	.	.	.	.	.	.	.	.	.	.	.	.	.	.	.	.	.	.	.	.	.	.	.	.
1438108	1437575	CDS	-1	malM	putative 4-alpha-glucanotransferase	S	T	G	149	G	G	G	G	G	G	G	G	G	G	G	G	G	G	G	G	G	G	G	G	G	G	G	G	G	G	G	G	G	G	G	G	G	G	G	.	.	.	.	.
1438226	1437693	CDS	-1	malM	putative 4-alpha-glucanotransferase	N	A	G	1	.	.	.	.	.	.	.	.	.	.	G	.	.	.	.	.	.	.	.	.	.	.	.	.	.	.	.	.	.	.	.	.	.	.	.	.	.	.	.	.
1439416	1438883	CDS	-1	malM	putative 4-alpha-glucanotransferase	S	C	T	2	.	T	.	.	.	.	.	.	.	.	.	.	.	.	.	.	.	.	.	.	.	.	.	.	.	.	.	.	.	.	.	.	.	.	.	.	.	.	.	.
1440200	1439666	CDS	-1	SEQ_1437	LacI family transcriptional repressor	N	G	A	1	.	.	.	.	.	.	.	A	.	.	.	.	.	.	.	.	.	.	.	.	.	.	.	.	.	.	.	.	.	.	.	.	.	.	.	.	.	.	.	.
1440862	1440328	Intergenic	-	-	-	-	T	C	2	.	.	.	.	.	.	.	.	.	.	C	C	.	.	.	.	.	.	.	.	.	.	.	.	.	.	.	.	.	.	.	.	.	.	.	.	.	.	.	.
1440904	1440370	Intergenic	-	-	-	-	G	A	3	.	.	.	.	.	.	.	.	.	.	.	.	.	.	.	.	.	.	.	.	.	.	.	.	.	.	.	.	.	.	.	.	.	.	.	.	A	A	.	.
1440909	1440375	Intergenic	-	-	-	-	C	T	4	.	.	.	.	.	.	.	.	.	.	.	.	.	.	.	.	.	.	.	.	.	.	.	.	.	.	.	.	.	.	.	.	.	.	.	.	.	.	.	.
1440910	1440376	Intergenic	-	-	-	-	G	A	2	.	.	.	.	.	.	.	.	.	.	.	.	.	.	.	.	.	.	.	.	.	.	.	.	.	.	.	.	.	.	.	.	.	.	.	.	.	.	.	.
1444067	1443533	CDS	1	malD	putative maltose/maltodextrin ABC transport system permease protein	N	C	T	2	.	.	.	.	.	.	.	.	.	.	.	.	.	.	.	.	.	.	.	.	.	.	.	.	.	.	.	.	.	.	.	.	.	.	.	.	.	.	.	.
1448402	1447867	CDS	-1	malC	putative maltose/maltodextrin ABC transport system permease protein	S	C	T	1	.	.	.	.	.	.	.	.	.	.	.	.	.	.	.	.	.	.	.	.	.	.	.	.	.	.	.	.	.	.	.	.	.	.	.	.	.	.	.	.
1450629	1450094	CDS	-1	amyA	cyclomaltodextrin glucanotransferase precursor	N	A	G	1	.	.	G	.	.	.	.	.	.	.	.	.	.	.	.	.	.	.	.	.	.	.	.	.	.	.	.	.	.	.	.	.	.	.	.	.	.	.	.	.
1450702	1450167	CDS	-1	amyA	cyclomaltodextrin glucanotransferase precursor	N	C	T	3	.	.	.	.	.	.	.	.	.	.	.	.	.	.	.	.	.	.	.	.	.	.	.	.	.	.	.	.	.	.	.	.	.	.	.	.	.	.	.	.
1451088	1450553	CDS	-1	amyA	cyclomaltodextrin glucanotransferase precursor	N	C	T	3	.	.	.	.	.	.	.	.	.	.	.	.	.	.	.	.	.	.	.	.	.	.	.	.	.	.	.	.	.	.	.	.	.	.	.	.	.	.	.	.
1451910	1451375	CDS	-1	SEQ_1447	cyclomaltodextrinase (maltogenic alpha-amylase)	N	A	T	2	.	.	.	.	.	.	.	.	.	.	.	.	.	.	.	.	.	.	.	.	.	.	.	.	.	.	.	.	.	.	.	.	.	.	.	.	.	.	.	.
1452060	1451525	CDS	-1	SEQ_1447	cyclomaltodextrinase (maltogenic alpha-amylase)	S	A	G	3	.	.	.	.	.	.	.	.	.	.	.	.	.	.	.	.	.	.	.	.	.	.	.	.	.	.	.	.	.	.	.	.	.	.	.	.	.	.	.	.
1452294	1451759	CDS	-1	SEQ_1447	cyclomaltodextrinase (maltogenic alpha-amylase)	N	C	T	1	.	.	.	.	.	.	.	.	.	.	.	.	.	.	.	.	.	.	.	.	.	.	.	.	.	.	.	.	.	.	.	.	.	.	.	.	.	.	.	.
1452311	1451776	CDS	-1	SEQ_1447	cyclomaltodextrinase (maltogenic alpha-amylase)	N	C	T	1	.	.	.	.	.	.	.	.	.	.	.	.	.	.	.	.	.	.	.	.	.	.	.	.	.	.	.	.	.	.	.	.	.	.	.	.	.	.	.	.
1452415	1451880	CDS	-1	SEQ_1447	cyclomaltodextrinase (maltogenic alpha-amylase)	N	G	A	1	.	.	.	.	.	.	.	.	.	.	.	.	.	.	.	.	.	.	.	.	.	.	.	.	.	.	.	.	.	.	.	.	.	.	.	.	.	.	.	.
1452446	1451911	CDS	-1	SEQ_1447	cyclomaltodextrinase (maltogenic alpha-amylase)	N	C	T	1	.	.	.	.	.	.	.	.	.	.	.	.	.	.	.	.	.	.	.	.	.	.	.	.	.	.	.	.	.	.	.	.	.	.	.	.	.	.	.	.
1452937	1452402	CDS	-1	SEQ_1447	cyclomaltodextrinase (maltogenic alpha-amylase)	N	C	G	1	.	.	.	.	.	.	.	.	.	.	.	.	.	.	.	.	.	.	.	.	.	.	.	.	.	.	.	.	.	.	.	.	.	.	.	.	.	.	.	.
1452943	1452408	CDS	-1	SEQ_1447	cyclomaltodextrinase (maltogenic alpha-amylase)	N	T	A	1	.	.	.	.	.	.	.	.	.	.	.	.	.	.	.	.	.	.	.	.	.	.	.	.	.	.	.	.	.	.	.	.	.	.	.	.	.	.	.	.
1453601	1453066	CDS	-1	malX	putative maltose/maltodextrin-binding protein precursor	N	T	C	6	.	.	C	C	C	C	.	.	.	.	.	.	.	.	.	.	.	.	.	.	.	.	.	.	.	.	.	.	.	.	.	.	.	.	.	.	.	.	.	.
1454754	1454219	Intergenic	-	-	-	-	A	C	1	.	.	.	.	.	.	.	.	.	.	.	.	.	.	.	.	.	.	.	.	.	.	.	.	.	.	.	.	.	.	.	.	.	.	.	.	.	.	.	.
1454756	1454221	Intergenic	-	-	-	-	A	G	2	.	.	.	.	.	.	.	.	.	.	.	.	.	.	.	.	.	.	.	.	.	.	.	.	.	.	.	.	.	.	.	.	.	.	.	.	G	G	.	.
1454758	1454223	Intergenic	-	-	-	-	G	A	1	.	.	.	.	.	.	.	A	.	.	.	.	.	.	.	.	.	.	.	.	.	.	.	.	.	.	.	.	.	.	.	.	.	.	.	.	.	.	.	.
1454761	1454226	Intergenic	-	-	-	-	T	C	1	.	.	.	.	.	.	.	.	.	.	.	.	.	.	.	.	.	.	.	.	.	.	.	.	.	.	.	.	.	.	.	.	.	.	.	.	.	.	.	.
1455099	1454564	Intergenic	-	-	-	-	C	T	4	.	.	.	.	.	.	.	.	.	.	.	.	.	.	.	.	.	T	.	.	.	.	.	.	.	.	.	.	.	.	.	.	.	.	.	.	.	.	.	.
1457450	1456915	CDS	-1	dltC	D-alanyl carrier protein	N	C	A	2	.	.	.	.	.	.	.	.	.	.	.	.	.	.	.	.	.	.	.	.	.	.	.	.	.	.	.	.	.	.	.	.	.	.	.	.	A	A	.	.
1459179	1458644	CDS	-1	dltA	D-alanine--poly(phosphoribitol) ligase subunit 1	S	C	T	2	.	.	.	.	.	.	.	.	.	.	.	.	.	.	.	.	.	.	.	.	.	.	.	.	.	.	.	.	.	.	.	.	.	.	.	.	.	.	.	.
1463267	1462732	CDS	1	SEQ_1455	putative glutamine ABC transporter, glutamine-binding protein/permease protein	S	T	C	27	.	.	.	.	.	.	.	C	C	C	C	C	C	C	C	C	C	.	.	.	.	.	.	.	.	.	.	.	.	.	.	.	.	.	.	.	.	.	.	.
1468029	1467494	CDS	-1	SEQ_1458	conserved hypothetical protein	S	T	C	1	.	.	.	.	.	.	.	.	.	.	.	.	.	.	.	.	.	.	.	.	.	.	.	.	.	.	.	.	.	.	.	.	.	.	.	.	.	.	.	.
1468200	1467665	CDS	-1	SEQ_1458	conserved hypothetical protein	S	T	C	1	.	.	.	.	.	.	.	.	.	.	.	.	.	.	.	.	.	.	.	.	.	.	.	C	.	.	.	.	.	.	.	.	.	.	.	.	.	.	.	.
1469343	1468808	CDS	-1	SEQ_1461	putative regulatory protein	N	T	C	4	.	.	.	.	.	.	.	.	.	.	.	.	.	.	.	.	.	C	.	.	.	.	.	.	.	.	.	.	.	.	.	.	.	.	.	.	.	.	.	.
1470669	1470134	CDS	-1	SEQ_1461	putative regulatory protein	N	A	T	149	T	T	T	T	T	T	T	T	T	T	T	T	T	T	T	T	T	T	T	T	T	T	T	T	T	T	T	T	T	T	T	T	T	T	T	.	.	.	.	.
1476845	1476310	CDS	1	pepS	aminopeptidase PepS (pseudogene)	-	C	T	149	T	T	T	T	T	T	T	T	T	T	T	T	T	T	T	T	T	T	T	T	T	T	T	T	T	T	T	T	T	T	T	T	T	T	T	.	.	.	.	.
1477869	1477334	CDS	-1	SEQ_1468	putative ribosomal small subunit pseudouridine synthase B	N	T	G	2	.	G	.	.	.	.	.	.	.	.	.	.	.	.	.	.	.	.	.	.	.	.	.	.	.	.	.	.	.	.	.	.	.	.	.	.	.	.	.	.
1482255	1481720	CDS	-1	SEQ_1472	thioesterase superfamily protein	N	G	A	1	.	.	.	.	.	.	A	.	.	.	.	.	.	.	.	.	.	.	.	.	.	.	.	.	.	.	.	.	.	.	.	.	.	.	.	.	.	.	.	.
1482531	1481996	Intergenic	-	-	-	-	C	T	1	.	.	T	.	.	.	.	.	.	.	.	.	.	.	.	.	.	.	.	.	.	.	.	.	.	.	.	.	.	.	.	.	.	.	.	.	.	.	.	.
1488504	1487969	CDS	-1	hysA	hyaluronate lyase precursor (pseudogene)	-	C	T	1	.	.	.	.	.	.	.	.	.	.	.	.	.	.	.	.	.	.	.	.	.	.	.	.	.	.	.	.	.	.	.	.	.	.	.	.	.	.	.	.
1489086	1488551	CDS	-1	hysA	hyaluronate lyase precursor (pseudogene)	-	G	A	2	.	A	.	.	.	.	.	.	.	.	.	.	.	.	.	.	.	.	.	.	.	.	.	.	.	.	.	.	.	.	.	.	.	.	.	.	.	.	.	.
1489093	1488558	CDS	-1	hysA	hyaluronate lyase precursor (pseudogene)	-	C	A	21	.	.	.	.	.	.	.	.	.	.	.	.	.	.	.	.	.	.	.	.	.	.	.	.	.	.	.	.	.	.	.	.	.	.	.	.	.	.	A	.
1490891	1490356	CDS	-1	SEQ_1482	PfkB family carbohydrate kinase	S	G	A	2	.	.	.	.	.	.	.	.	.	.	.	.	.	.	.	.	.	.	.	.	.	.	.	.	.	.	.	.	.	.	.	.	.	.	.	.	A	A	.	.
1493415	1492880	Intergenic	-	-	-	-	A	G	29	G	.	.	.	.	.	G	G	G	G	G	G	G	G	G	G	G	.	.	.	.	.	.	.	.	.	.	.	.	.	.	.	.	.	.	.	.	.	.	.
1493455	1492920	CDS	1	SEQ_1485	putative N-acetylgalactosamine-specific phosphotransferase system (PTS), IIA component	N	C	G	1	.	.	.	.	.	.	.	.	.	.	.	.	.	.	.	.	.	.	G	.	.	.	.	.	.	.	.	.	.	.	.	.	.	.	.	.	.	.	.	.
1493835	1493300	CDS	1	SEQ_1485	putative N-acetylgalactosamine-specific phosphotransferase system (PTS), IIA component	N	T	G	3	.	.	G	G	G	.	.	.	.	.	.	.	.	.	.	.	.	.	.	.	.	.	.	.	.	.	.	.	.	.	.	.	.	.	.	.	.	.	.	.
1496954	1496419	CDS	1	agaD	putative N-acetylgalactosamine-specific phosphotransferase system (PTS), IID component	S	T	C	1	.	.	.	.	.	.	.	.	.	.	.	.	.	.	.	.	.	.	.	.	.	.	.	.	.	.	.	.	.	.	.	.	.	.	.	.	.	.	.	.
1501874	1501339	Intergenic	-	-	-	-	C	T	1	.	.	.	.	.	.	.	.	.	.	.	.	.	.	.	.	.	.	.	.	.	.	.	.	.	.	.	.	.	.	.	.	.	.	.	.	.	.	.	.
1511547	1511011	CDS	-1	tufA	elongation factor Tu (EF-Tu)	N	T	C	6	.	.	.	.	.	.	.	.	.	.	.	.	.	.	.	.	.	.	.	.	.	.	.	.	.	.	.	.	.	.	.	.	.	.	.	.	.	.	.	.
1513576	1513040	Intergenic	-	-	-	-	G	A	1	.	.	.	.	.	.	.	.	.	.	.	.	.	.	.	.	.	.	.	.	.	.	.	.	.	.	.	.	.	.	.	.	.	.	.	.	.	.	.	.
1514163	1513627	CDS	1	SEQ_1505	putative exported protein	S	C	T	2	.	.	.	.	.	.	.	.	.	.	.	.	.	.	.	.	.	.	.	.	.	.	.	.	.	.	.	.	.	.	.	.	.	.	.	.	.	.	.	.
1514837	1514301	CDS	1	SEQ_1505	putative exported protein	N	G	A	2	.	A	.	.	.	.	.	.	.	.	.	.	.	.	.	.	.	.	.	.	.	.	.	.	.	.	.	.	.	.	.	.	.	.	.	.	.	.	.	.
1516352	1515816	CDS	1	SEQ_1505	putative exported protein	N	A	G	149	G	G	G	G	G	G	G	G	G	G	G	G	G	G	G	G	G	G	G	G	G	G	G	G	G	G	G	G	G	G	G	G	G	G	G	.	.	.	.	.
1517118	1516582	CDS	-1	SEQ_1507	putative membrane protein (pseudogene)	-	C	T	2	.	.	.	.	.	.	.	.	.	.	.	.	.	.	.	.	.	.	.	.	.	.	.	.	.	.	.	.	.	.	.	.	.	.	.	.	.	.	.	.
1520598	1520062	CDS	-1	SEQ_1513	hypothetical protein	N	A	G	1	.	.	.	.	.	.	.	.	.	.	.	.	.	.	.	.	.	.	.	.	.	.	.	.	.	.	.	.	.	.	.	.	.	.	.	.	.	.	.	.
1520639	1520103	CDS	-1	SEQ_1513	hypothetical protein	S	A	G	4	.	.	.	.	.	.	.	.	.	.	.	.	.	.	.	.	.	.	.	.	.	.	.	.	.	.	.	.	.	.	.	.	.	.	.	.	.	.	.	.
1524010	1523474	CDS	-1	SEQ_1519	hypothetical protein	N	A	G	2	.	G	.	.	.	.	.	.	.	.	.	.	.	.	.	.	.	.	.	.	.	.	.	.	.	.	.	.	.	.	.	.	.	.	.	.	.	.	.	.
1547688	1547148	CDS	-1	phoR	putative alkaline phosphatase synthesis sensor protein	S	C	T	6	.	.	T	T	T	T	.	.	.	.	.	.	.	.	.	.	.	.	.	.	.	.	.	.	.	.	.	.	.	.	.	.	.	.	.	.	.	.	.	.
1550372	1549832	CDS	1	SEQ_1551	putative permease	N	A	G	2	.	.	.	.	.	.	.	.	.	.	.	.	.	.	.	.	.	.	.	.	.	.	.	.	.	.	.	.	.	.	.	.	.	.	.	.	.	.	.	.
1552479	1551939	CDS	-1	bglA	6-phospho-beta-glucosidase	N	G	A	1	.	.	.	.	.	.	.	.	.	.	.	.	.	.	.	.	.	.	.	.	.	.	.	.	.	.	.	.	.	.	.	.	.	.	.	.	.	.	.	.
1552893	1552353	CDS	-1	bglA	6-phospho-beta-glucosidase	N	A	C	1	.	.	.	.	.	.	.	.	.	.	.	.	.	.	.	.	.	.	.	.	.	.	.	.	.	.	.	.	.	.	.	.	.	.	.	.	.	.	.	.
1554048	1553508	CDS	-1	SEQ_1554	beta-glucoside-specific phosphotransferase system (PTS), IIABC component	N	C	T	1	.	.	.	.	.	.	.	.	.	.	.	.	.	.	.	.	.	.	.	.	.	.	.	.	.	.	.	.	.	.	.	.	.	.	.	.	.	.	.	.
1554120	1553580	CDS	-1	SEQ_1554	beta-glucoside-specific phosphotransferase system (PTS), IIABC component	N	C	A	1	.	.	.	.	.	.	.	.	.	.	.	.	.	.	.	.	.	.	.	.	.	.	.	.	.	.	.	.	.	.	.	.	.	.	.	.	.	.	.	.
1554273	1553733	CDS	-1	SEQ_1554	beta-glucoside-specific phosphotransferase system (PTS), IIABC component	N	G	A	2	.	.	.	.	.	.	.	.	.	.	.	.	.	.	.	.	.	.	.	.	.	.	.	.	.	.	.	.	.	.	.	.	.	.	.	.	.	.	.	.
1554538	1553998	CDS	-1	SEQ_1554	beta-glucoside-specific phosphotransferase system (PTS), IIABC component	S	C	T	4	.	.	.	.	.	.	.	.	.	.	.	.	.	.	.	.	.	T	.	.	.	.	.	.	.	.	.	.	.	.	.	.	.	.	.	.	.	.	.	.
1559407	1558867	Intergenic	-	-	-	-	A	G	149	G	G	G	G	G	G	G	G	G	G	G	G	G	G	G	G	G	G	G	G	G	G	G	G	G	G	G	G	G	G	G	G	G	G	G	.	.	.	.	.
1560492	1559952	CDS	-1	SEQ_1560	ABC transporter, ATP-binding protein	N	A	T	108	.	.	.	.	.	.	.	.	.	.	.	.	.	.	.	.	.	T	T	T	T	T	T	T	T	T	T	T	T	T	T	T	T	T	T	.	.	.	.	.
1561268	1560728	CDS	-1	SEQ_1561	putative membrane protein	N	C	A	2	.	A	.	.	.	.	.	.	.	.	.	.	.	.	.	.	.	.	.	.	.	.	.	.	.	.	.	.	.	.	.	.	.	.	.	.	.	.	.	.
1563171	1562631	Intergenic	-	-	-	-	C	T	2	.	.	.	.	.	.	.	.	.	.	.	.	.	.	.	.	.	.	.	.	.	.	.	.	.	.	.	.	.	.	.	.	.	.	.	.	.	.	.	.
1563353	1562813	CDS	-1	SEQ_1563	conserved hypothetical protein	N	C	T	1	.	.	.	.	.	.	.	T	.	.	.	.	.	.	.	.	.	.	.	.	.	.	.	.	.	.	.	.	.	.	.	.	.	.	.	.	.	.	.	.
1563355	1562815	CDS	-1	SEQ_1563	conserved hypothetical protein	S	C	T	1	.	.	.	.	.	.	.	T	.	.	.	.	.	.	.	.	.	.	.	.	.	.	.	.	.	.	.	.	.	.	.	.	.	.	.	.	.	.	.	.
1563357	1562817	CDS	-1	SEQ_1563	conserved hypothetical protein	S	A	G	1	.	.	.	.	.	.	.	G	.	.	.	.	.	.	.	.	.	.	.	.	.	.	.	.	.	.	.	.	.	.	.	.	.	.	.	.	.	.	.	.
1563361	1562821	CDS	-1	SEQ_1563	conserved hypothetical protein	N	A	C	1	.	.	.	.	.	.	.	C	.	.	.	.	.	.	.	.	.	.	.	.	.	.	.	.	.	.	.	.	.	.	.	.	.	.	.	.	.	.	.	.
1564194	1563654	CDS	-1	SEQ_1564	conserved hypothetical protein	S	T	C	3	.	.	.	.	.	.	.	.	.	.	.	.	.	.	.	.	.	.	.	.	.	.	.	.	.	.	.	.	.	.	.	.	.	.	.	.	.	.	.	.
1565620	1565080	Intergenic	-	-	-	-	T	C	1	.	.	.	.	.	.	.	.	.	.	.	.	.	.	.	.	.	.	.	.	.	.	.	.	.	.	.	.	.	.	.	.	.	.	.	.	.	.	.	.
1565728	1565188	CDS	-1	smc	putative chromosome partition protein	N	C	T	144	T	.	T	T	T	T	T	T	T	T	T	T	T	T	T	T	T	T	T	T	T	T	T	T	T	T	T	T	T	T	T	T	T	T	T	.	.	.	.	.
1568251	1567711	CDS	-1	smc	putative chromosome partition protein	N	G	A	1	.	A	.	.	.	.	.	.	.	.	.	.	.	.	.	.	.	.	.	.	.	.	.	.	.	.	.	.	.	.	.	.	.	.	.	.	.	.	.	.
1572529	1571989	CDS	-1	SEQ_1569	putative regulatory protein-RofA related	N	G	C	1	.	.	.	.	.	.	.	.	.	.	.	.	.	.	.	.	.	.	.	.	.	.	.	.	.	.	.	.	.	.	.	.	.	.	.	.	.	.	.	.
1577461	1576918	CDS	-1	SEQ_1571	putative restriction endonuclease	N	A	G	29	G	.	.	.	.	.	G	G	G	G	G	G	G	G	G	G	G	.	.	.	.	.	.	.	.	.	.	.	.	.	.	.	.	.	.	.	.	.	.	.
1581258	1580714	CDS	-1	vicK	sensor histidine kinase	S	T	A	7	.	.	A	A	A	A	.	.	.	.	.	.	.	.	.	.	.	.	.	.	.	.	.	.	.	.	.	.	.	.	.	.	.	.	.	.	.	.	.	.
1581408	1580864	CDS	-1	vicK	sensor histidine kinase	N	A	T	1	.	.	.	.	.	.	.	.	.	.	.	.	.	.	.	.	.	.	.	.	.	.	.	.	.	.	.	.	.	.	.	.	.	.	.	.	.	.	.	.
1581490	1580946	CDS	-1	vicK	sensor histidine kinase	N	G	A	1	.	.	.	.	.	.	.	A	.	.	.	.	.	.	.	.	.	.	.	.	.	.	.	.	.	.	.	.	.	.	.	.	.	.	.	.	.	.	.	.
1581893	1581349	CDS	-1	vicK	sensor histidine kinase	N	G	T	1	.	.	.	.	.	.	.	T	.	.	.	.	.	.	.	.	.	.	.	.	.	.	.	.	.	.	.	.	.	.	.	.	.	.	.	.	.	.	.	.
1582278	1581734	CDS	-1	vicR	response regulator protein	N	C	T	9	.	.	.	.	.	.	.	.	.	.	.	.	.	.	.	.	.	.	.	.	.	.	.	.	.	.	.	.	.	.	.	.	.	.	.	.	.	.	.	.
1582594	1582050	CDS	-1	vicR	response regulator protein	S	G	A	2	.	.	.	.	.	.	.	.	.	.	A	A	.	.	.	.	.	.	.	.	.	.	.	.	.	.	.	.	.	.	.	.	.	.	.	.	.	.	.	.
1589070	1588526	CDS	-1	SEQ_1585	putative lantibiotic transport ATP-binding protein (fragment)	-	G	A	2	.	A	.	.	.	.	.	.	.	.	.	.	.	.	.	.	.	.	.	.	.	.	.	.	.	.	.	.	.	.	.	.	.	.	.	.	.	.	.	.
1589769	1589225	CDS	-1	SEQ_1586	putative lantibiotic two-component sensor histidine kinase	N	G	A	7	.	.	.	.	.	.	.	.	.	.	.	.	.	.	.	.	.	.	.	.	.	.	.	.	.	.	.	.	A	.	.	.	.	.	.	.	.	.	.	.
1591448	1590904	CDS	-1	SEQ_1587	two-component response regulator	N	T	G	6	.	.	G	G	G	G	.	.	.	.	.	.	.	.	.	.	.	.	.	.	.	.	.	.	.	.	.	.	.	.	.	.	.	.	.	.	.	.	.	.
1592074	1591530	CDS	-1	SEQ_1588	putative lantibiotic leader peptide processing serine protease	N	C	T	1	.	.	.	.	.	.	.	.	.	.	.	.	.	.	.	.	.	.	.	.	.	.	.	.	.	.	.	.	.	.	.	.	.	.	.	.	.	.	.	.
1592431	1591887	CDS	-1	SEQ_1588	putative lantibiotic leader peptide processing serine protease	N	T	A	2	.	.	.	.	.	.	.	.	.	.	.	.	.	.	.	.	.	.	.	.	.	.	.	.	.	.	.	.	.	.	.	.	.	.	.	.	.	.	.	.
1592739	1592195	CDS	-1	SEQ_1588	putative lantibiotic leader peptide processing serine protease	S	C	T	2	.	.	.	.	.	.	.	.	.	.	.	.	.	.	.	.	.	.	.	.	.	.	.	.	.	.	.	.	.	.	.	.	.	.	.	.	.	.	.	.
1593207	1592663	Intergenic	-	-	-	-	C	T	149	T	T	T	T	T	T	T	T	T	T	T	T	T	T	T	T	T	T	T	T	T	T	T	T	T	T	T	T	T	T	T	T	T	T	T	.	.	.	.	.
1596977	1596433	Intergenic	-	-	-	-	C	T	8	.	.	.	.	.	.	.	.	.	.	.	.	.	.	.	.	.	.	.	.	.	.	.	.	.	.	.	.	.	.	.	.	.	.	.	.	.	.	.	.
1597566	1597022	CDS	-1	SEQ_1593	putative glycosyltransferase	N	G	A	1	.	.	.	.	.	.	.	.	A	.	.	.	.	.	.	.	.	.	.	.	.	.	.	.	.	.	.	.	.	.	.	.	.	.	.	.	.	.	.	.
1597605	1597061	CDS	-1	SEQ_1593	putative glycosyltransferase	N	A	T	2	.	.	.	.	.	.	.	.	.	.	.	.	.	.	.	.	.	.	.	.	.	.	.	.	.	.	.	.	.	.	.	.	.	.	.	.	.	.	.	.
1598165	1597621	CDS	-1	SEQ_1593	putative glycosyltransferase	S	A	G	2	.	.	.	.	.	.	.	.	.	.	.	.	.	.	.	.	.	.	.	.	.	.	.	.	.	.	.	.	.	.	.	.	.	.	.	.	.	.	.	.
1598215	1597671	CDS	-1	SEQ_1593	putative glycosyltransferase	N	G	A	8	.	.	.	.	.	.	.	.	.	.	.	.	.	.	.	.	.	.	.	.	.	.	.	.	.	.	.	.	.	.	.	.	.	.	.	.	.	.	.	.
1598295	1597751	CDS	-1	SEQ_1593	putative glycosyltransferase	N	C	T	9	.	.	.	.	.	.	.	.	.	.	.	.	.	.	.	.	.	.	.	.	.	.	.	.	.	.	.	.	.	.	.	.	.	.	.	.	.	.	.	.
1601236	1600692	Intergenic	-	-	-	-	A	T	1	.	.	.	.	.	.	.	.	.	.	.	.	.	.	.	.	.	.	.	.	.	.	.	.	.	.	.	.	.	.	.	.	.	.	.	.	.	.	.	.
1601358	1600814	CDS	-1	ccpA	catabolite control protein A	N	T	C	2	.	.	.	.	.	.	.	.	.	.	.	.	.	.	.	.	.	.	.	.	.	.	.	.	.	.	.	.	.	.	.	.	.	.	.	.	C	C	.	.
1601375	1600831	CDS	-1	ccpA	catabolite control protein A	N	A	G	1	.	.	.	.	.	.	.	.	.	.	.	.	.	.	.	.	.	.	.	.	.	.	.	.	.	.	.	.	.	.	.	.	.	.	.	.	.	.	.	.
1602063	1601519	CDS	-1	ccpA	catabolite control protein A	N	G	A	2	.	.	.	.	.	.	.	.	.	.	.	.	.	.	.	.	.	.	.	.	.	.	.	.	.	.	.	.	.	.	.	.	.	.	.	.	.	.	.	.
1602283	1601739	Intergenic	-	-	-	-	T	G	1	.	.	.	.	.	.	.	.	.	.	.	.	.	.	.	.	.	.	.	.	.	.	.	.	.	.	.	.	.	.	.	.	.	.	.	.	.	.	.	.
1602327	1601783	Intergenic	-	-	-	-	C	T	1	.	.	.	.	.	.	.	T	.	.	.	.	.	.	.	.	.	.	.	.	.	.	.	.	.	.	.	.	.	.	.	.	.	.	.	.	.	.	.	.
1602345	1601801	Intergenic	-	-	-	-	T	C	27	.	.	.	.	.	.	.	.	.	C	C	C	C	C	C	C	C	.	.	.	.	.	.	.	.	.	.	.	.	.	.	.	.	.	.	.	.	.	.	.
1604370	1603826	CDS	-1	SEQ_1598	putative ABC transporter, ATP-binding/permease protein	N	G	A	1	.	.	.	.	.	.	.	.	.	.	.	.	.	.	.	.	.	.	.	.	.	.	.	.	.	.	.	.	.	.	.	.	.	.	.	.	.	.	.	.
1611314	1610770	CDS	-1	rnr	putative exoribonuclease R	N	G	A	2	.	A	.	.	.	.	.	.	.	.	.	.	.	.	.	.	.	.	.	.	.	.	.	.	.	.	.	.	.	.	.	.	.	.	.	.	.	.	.	.
1611339	1610795	CDS	-1	rnr	putative exoribonuclease R	N	T	C	1	.	.	.	.	C	.	.	.	.	.	.	.	.	.	.	.	.	.	.	.	.	.	.	.	.	.	.	.	.	.	.	.	.	.	.	.	.	.	.	.
1612287	1611743	Intergenic	-	-	-	-	C	T	1	.	.	.	.	.	.	.	.	.	.	.	.	.	.	.	.	.	.	.	.	.	.	.	.	.	.	.	.	.	.	.	.	.	.	.	.	.	.	.	.
1612975	1612431	CDS	1	SEQ_1606	putative collagen-binding collagen-like cell surface-anchored protein FneC	N	G	A	27	N	.	.	.	.	.	.	A	A	A	A	A	A	A	A	A	A	.	.	.	.	.	.	.	.	.	.	.	.	.	.	.	.	.	.	.	.	.	.	.
1613846	1613302	CDS	1	SEQ_1606	putative collagen-binding collagen-like cell surface-anchored protein FneC	N	G	A	2	.	.	.	.	.	.	.	.	.	.	.	.	.	.	.	.	.	.	.	.	.	.	.	.	.	.	.	.	.	.	.	.	.	.	.	.	.	.	.	.
1613934	1613390	CDS	1	SEQ_1606	putative collagen-binding collagen-like cell surface-anchored protein FneC	S	C	T	1	N	.	.	.	.	.	.	.	.	.	.	.	.	.	.	.	.	.	.	.	.	.	.	.	.	.	.	.	.	.	.	.	.	.	.	.	.	.	.	.
1614244	1613700	CDS	1	SEQ_1606	putative collagen-binding collagen-like cell surface-anchored protein FneC	N	A	T	3	.	.	.	.	.	T	.	.	.	.	.	.	.	.	.	.	.	.	.	.	.	.	.	.	.	.	.	.	.	.	.	.	.	.	.	.	.	.	.	.
1614651	1614104	CDS	1	SEQ_1607	putative collagen-binding surface-anchored protein FneD (pseudogene)	-	G	A	2	.	.	.	.	.	.	.	.	.	.	.	.	.	.	.	.	.	.	.	.	.	.	.	.	.	.	.	.	.	.	.	.	.	.	.	.	.	.	.	.
1616577	1616030	CDS	-1	fpg	formamidopyrimidine-DNA glycosylase	S	C	T	4	.	.	.	.	.	.	.	.	.	.	.	.	.	.	.	.	.	.	.	.	.	.	.	.	.	.	.	.	.	.	.	.	.	.	.	.	.	.	.	.
1617168	1616621	CDS	-1	fpg	formamidopyrimidine-DNA glycosylase	S	T	C	6	.	.	C	C	C	C	.	.	.	.	.	.	.	.	.	.	.	.	.	.	.	.	.	.	.	.	.	.	.	.	.	.	.	.	.	.	.	.	.	.
1617969	1617422	CDS	-1	SEQ_1611	putative beta-galactosidase precursor	S	G	A	1	.	.	.	.	.	.	.	.	A	.	.	.	.	.	.	.	.	.	.	.	.	.	.	.	.	.	.	.	.	.	.	.	.	.	.	.	.	.	.	.
1618704	1618157	CDS	-1	SEQ_1611	putative beta-galactosidase precursor	S	G	A	1	.	.	.	.	.	.	.	.	.	.	.	.	.	.	.	.	.	.	.	.	.	.	.	.	.	.	.	.	.	.	.	.	.	.	.	.	.	.	.	.
1625125	1624578	CDS	-1	SEQ_1613	sugar phosphotransferase system (PTS), IIC component (pseudogene)	-	G	A	2	.	.	.	.	.	.	.	.	.	.	.	.	.	.	.	.	.	.	.	.	.	.	.	.	.	.	.	.	.	.	.	.	.	.	.	.	.	.	.	.
1628820	1628273	Intergenic	-	-	-	-	A	C	149	C	C	C	C	C	C	C	C	C	C	C	C	C	C	C	C	C	C	C	C	C	C	C	C	C	C	C	C	C	C	C	C	C	C	C	.	.	.	.	.
1628830	1628283	Intergenic	-	-	-	-	A	G	1	.	.	.	.	G	.	.	.	.	.	.	.	.	.	.	.	.	.	.	.	.	.	.	.	.	.	.	.	.	.	.	.	.	.	.	.	.	.	.	.
1629069	1628522	CDS	1	SEQ_1619	putative repressor protein	N	G	T	149	T	T	T	T	T	T	T	T	T	T	T	T	T	T	T	T	T	T	T	T	T	T	T	T	T	T	T	T	T	T	T	T	T	T	T	.	.	.	.	.
1635118	1634570	CDS	-1	atoA	acetate CoA-transferase beta subunit	N	G	A	2	.	.	.	.	.	.	.	.	.	.	.	.	.	.	.	.	.	.	.	.	.	.	.	.	.	.	.	.	.	.	.	.	.	.	.	.	.	.	.	.
1635278	1634730	CDS	-1	atoA	acetate CoA-transferase beta subunit	N	G	A	2	.	.	.	.	.	.	.	.	.	.	.	.	.	.	.	.	.	.	.	.	.	.	.	.	.	.	.	.	.	.	.	.	.	.	.	.	.	.	.	.
1636205	1635657	CDS	-1	atoD	acetate CoA-transferase alpha subunit	S	G	A	1	.	.	.	.	.	.	.	.	.	.	.	.	.	.	.	.	.	.	.	.	.	.	.	.	.	.	.	.	.	.	.	.	.	.	.	.	.	.	.	.
1640870	1640322	CDS	-1	SEQ_1630	ABC transporter, ATP-binding protein	N	G	A	2	.	.	.	.	.	.	.	.	.	.	.	.	.	.	.	.	.	.	.	.	.	.	.	.	.	.	.	.	.	.	.	.	.	.	.	.	.	.	.	.
1641586	1641038	CDS	-1	SEQ_1631	conserved hypothetical protein	N	T	C	25	.	.	.	.	.	.	.	.	.	C	C	C	C	C	C	C	C	.	.	.	.	.	.	.	.	.	.	.	.	.	.	.	.	.	.	.	.	.	.	.
1641620	1641072	CDS	-1	SEQ_1631	conserved hypothetical protein	S	C	T	1	.	.	.	.	.	.	.	T	.	.	.	.	.	.	.	.	.	.	.	.	.	.	.	.	.	.	.	.	.	.	.	.	.	.	.	.	.	.	.	.
1642209	1641661	CDS	1	SEQ_1632	conserved hypothetical protein (fragment)	-	G	A	137	A	.	.	.	.	.	A	A	A	A	A	A	A	A	A	A	A	A	A	A	A	A	A	A	A	A	A	A	A	A	A	A	A	A	A	.	.	.	.	.
1643449	1642901	CDS	-1	era	GTP-binding protein Era homolog	N	T	G	6	.	.	G	G	G	G	.	.	.	.	.	.	.	.	.	.	.	.	.	.	.	.	.	.	.	.	.	.	.	.	.	.	.	.	.	.	.	.	.	.
1646162	1645614	CDS	-1	SEQ_1637	uracil DNA glycosylase superfamily protein	N	G	A	6	.	.	A	A	A	A	.	.	.	.	.	.	.	.	.	.	.	.	.	.	.	.	.	.	.	.	.	.	.	.	.	.	.	.	.	.	.	.	.	.
1648938	1648390	CDS	-1	SEQ_1641	conserved hypothetical protein	N	T	C	1	.	.	.	.	.	.	.	.	.	.	.	.	.	.	.	.	.	.	.	.	.	.	.	.	.	.	.	.	.	.	.	.	.	.	.	.	.	.	.	.
1650861	1650313	CDS	-1	pyrH	uridylate kinase	S	G	A	2	.	.	.	.	.	.	.	.	.	.	.	.	.	.	.	.	.	.	.	.	.	.	.	.	.	.	.	.	.	.	.	.	.	.	.	.	A	A	.	.
1651355	1650807	CDS	-1	SEQ_1644	ABC transporter, ATP-binding protein	N	T	C	3	.	.	.	.	.	.	.	.	.	.	.	.	.	.	.	.	.	.	.	.	.	.	.	.	.	.	.	.	.	.	.	.	.	.	.	.	.	.	.	.
1651998	1651450	CDS	-1	SEQ_1645	ABC transporter, ATP-binding protein	N	A	G	106	.	.	.	.	.	.	.	.	.	.	.	.	.	.	.	.	.	G	G	G	G	G	G	G	G	G	G	G	G	G	G	G	G	G	G	.	.	.	.	.
1656976	1656427	CDS	1	SEQ_1649	putative collagen-binding collagen-like surface-anchored protein FneF	N	C	A	1	.	.	.	.	.	.	.	.	.	.	.	.	.	.	.	.	.	.	.	.	.	.	.	.	.	.	.	.	.	.	.	.	.	.	.	.	.	.	.	.
1657014	1656465	CDS	1	SEQ_1649	putative collagen-binding collagen-like surface-anchored protein FneF	Nonsense	C	T	2	.	T	.	.	.	.	.	.	.	.	.	.	.	.	.	.	.	.	.	.	.	.	.	.	.	.	.	.	.	.	.	.	.	.	.	.	.	.	.	.
1657604	1657055	CDS	1	SEQ_1649	putative collagen-binding collagen-like surface-anchored protein FneF	S	A	T	4	N	N	N	N	N	N	N	N	N	N	N	N	N	N	N	N	N	N	N	N	N	N	N	N	N	N	N	N	N	N	N	N	N	N	N	.	.	.	.	.
1657774	1657225	CDS	1	SEQ_1649	putative collagen-binding collagen-like surface-anchored protein FneF	N	G	A	1	.	.	.	.	.	.	.	.	.	.	.	.	.	.	.	.	.	.	.	.	.	.	.	.	.	.	.	.	.	.	.	.	.	.	.	.	.	.	.	.
1657948	1657399	CDS	1	SEQ_1649	putative collagen-binding collagen-like surface-anchored protein FneF	N	T	C	2	.	.	.	.	.	.	.	.	.	.	.	.	.	.	.	.	.	.	.	.	.	.	.	.	.	.	.	.	.	.	.	.	.	.	.	C	.	.	.	.
1658587	1658038	CDS	-1	rplA	50S ribosomal protein L1	N	C	T	3	.	.	.	.	.	T	.	.	.	.	.	.	.	.	.	.	.	.	.	.	.	.	.	.	.	.	.	.	.	.	.	.	.	.	.	.	.	.	.	.
1658692	1658143	CDS	-1	rplA	50S ribosomal protein L1	N	A	G	2	.	G	.	.	.	.	.	.	.	.	.	.	.	.	.	.	.	.	.	.	.	.	.	.	.	.	.	.	.	.	.	.	.	.	.	.	.	.	.	.
1662006	1661457	Intergenic	-	-	-	-	A	G	1	.	.	.	.	.	.	.	.	.	.	.	.	.	.	.	.	.	.	.	.	.	.	.	.	.	.	.	.	.	.	.	.	.	.	.	.	.	.	.	.
1664551	1664002	CDS	-1	SEQ_1655	DNA translocase FtsK	S	A	G	3	.	.	.	.	.	.	.	.	.	.	.	.	.	.	.	.	.	.	.	.	.	.	.	.	.	.	.	.	.	.	.	.	.	.	.	.	.	.	.	.
1665236	1664687	CDS	1	SEQ_1657	putative cyclophilin type peptidyl-prolyl cis-trans isomerase	S	A	T	2	.	.	.	.	.	.	.	.	.	.	.	.	.	.	.	T	T	.	.	.	.	.	.	.	.	.	.	.	.	.	.	.	.	.	.	.	.	.	.	.
1667606	1667057	Intergenic	-	-	-	-	C	T	1	.	.	.	T	.	.	.	.	.	.	.	.	.	.	.	.	.	.	.	.	.	.	.	.	.	.	.	.	.	.	.	.	.	.	.	.	.	.	.	.
1668250	1667701	CDS	-1	mtsA	metal ABC transporter substrate-binding lipoprotein precursor	N	T	G	1	.	.	.	.	.	.	.	.	.	.	.	.	.	.	.	.	.	.	.	.	.	.	.	.	.	.	.	.	.	.	.	.	.	.	.	.	.	.	.	.
1668543	1667994	CDS	-1	mtsA	metal ABC transporter substrate-binding lipoprotein precursor	N	C	T	3	.	.	.	.	.	.	.	.	.	.	.	.	.	.	.	.	.	.	.	.	.	.	.	.	.	.	.	.	.	.	.	.	.	.	.	.	.	.	.	.
1668644	1668095	Intergenic	-	-	-	-	T	C	1	.	.	.	.	.	.	.	.	.	.	.	.	.	.	.	.	.	.	.	.	.	.	.	.	.	.	.	.	.	.	.	.	.	.	.	.	.	.	.	.
1669651	1669101	CDS	-1	mtnN	5'-methylthioadenosine/S-adenosylhomocysteine nucleosidase	S	G	A	1	.	.	.	.	A	.	.	.	.	.	.	.	.	.	.	.	.	.	.	.	.	.	.	.	.	.	.	.	.	.	.	.	.	.	.	.	.	.	.	.
1672656	1672106	Intergenic	-	-	-	-	G	T	2	.	T	.	.	.	.	.	.	.	.	.	.	.	.	.	.	.	.	.	.	.	.	.	.	.	.	.	.	.	.	.	.	.	.	.	.	.	.	.	.
1673160	1672610	CDS	-1	SEQ_1666	oxidoreductase family protein	S	C	T	1	.	.	.	.	.	.	.	.	.	.	.	.	.	.	.	.	.	.	.	.	.	.	.	.	.	.	.	.	.	.	.	.	.	.	.	.	.	.	.	.
1673654	1673104	CDS	-1	SEQ_1666	oxidoreductase family protein	N	G	A	1	.	.	.	.	.	.	.	.	.	.	.	.	.	.	.	.	.	.	.	.	.	.	.	.	.	.	.	.	.	.	.	.	.	.	.	.	.	.	.	.
1674212	1673662	Intergenic	-	-	-	-	C	T	149	T	T	T	T	T	T	T	T	T	T	T	T	T	T	T	T	T	T	T	T	T	T	T	T	T	T	T	T	T	T	T	T	T	T	T	.	.	.	.	.
1674646	1674096	CDS	-1	SEQ_1668	putative short chain dehydrogenase	S	G	A	3	.	.	.	.	.	.	.	.	.	.	.	.	.	.	.	.	.	.	.	.	.	.	.	.	.	.	.	.	.	.	.	.	.	.	.	.	.	.	.	.
1676975	1676425	CDS	-1	SEQ_1671	putative exported protein (pseudogene)	-	G	A	2	.	A	.	.	.	.	.	.	.	.	.	.	.	.	.	.	.	.	.	.	.	.	.	.	.	.	.	.	.	.	.	.	.	.	.	.	.	.	.	.
1678009	1677459	CDS	-1	valS	valyl-tRNA synthetase	N	G	T	2	.	.	.	.	.	.	.	.	.	.	.	.	.	.	.	.	.	.	.	.	.	.	.	.	.	.	.	.	.	.	.	.	.	.	.	.	T	T	.	.
1679903	1679353	CDS	-1	valS	valyl-tRNA synthetase	S	G	A	149	A	A	A	A	A	A	A	A	A	A	A	A	A	A	A	A	A	A	A	A	A	A	A	A	A	A	A	A	A	A	A	A	A	A	A	.	.	.	.	.
1682208	1681658	CDS	-1	SEQ_1675	putative DNA-binding protein	N	C	T	108	.	.	.	.	.	.	.	.	.	.	.	.	.	.	.	.	.	T	T	T	T	T	T	T	T	T	T	T	T	T	T	T	T	T	T	.	.	.	.	.
1682284	1681734	Intergenic	-	-	-	-	T	C	1	.	.	.	.	.	.	.	.	.	.	.	.	.	.	.	.	.	.	.	.	.	.	.	.	.	.	.	.	.	.	.	.	.	.	.	.	.	.	.	.
1683120	1682570	tRNA	-1	tRNA-Thr	transfer RNA-Thr	-	G	A	1	.	.	.	.	.	.	.	.	.	.	.	.	.	.	.	.	.	.	.	.	.	.	.	.	.	.	.	.	.	.	.	.	.	.	.	.	.	.	.	.
1683210	1682651	Intergenic	-	-	-	-	A	T	23	N	N	T	N	N	N	T	N	T	N	T	T	T	T	N	T	T	N	N	N	T	N	N	N	N	N	N	N	N	N	N	N	N	N	N	.	.	.	.	.
1683215	1682652	Intergenic	-	-	-	-	A	T	8	N	.	T	N	N	.	T	N	N	N	N	N	T	N	N	N	T	.	.	.	T	.	.	.	.	.	.	.	.	.	.	.	.	.	.	.	.	.	.	.
1686308	1685742	CDS	1	aroB	3-dehydroquinate synthase	S	G	A	2	.	A	.	.	.	.	.	.	.	.	.	.	.	.	.	.	.	.	.	.	.	.	.	.	.	.	.	.	.	.	.	.	.	.	.	.	.	.	.	.
1688288	1687722	CDS	-1	aroE	shikimate 5-dehydrogenase	N	C	T	27	.	.	.	.	.	.	.	T	T	T	T	T	T	T	T	T	T	.	.	.	.	.	.	.	.	.	.	.	.	.	.	.	.	.	.	.	.	.	.	.
1697072	1696506	CDS	-1	SEQ_1686	extracellular solute-binding protein	N	G	A	2	.	.	.	.	.	.	.	.	.	.	.	.	.	.	.	.	.	.	.	.	.	.	.	.	.	.	.	.	.	.	.	.	.	.	.	.	A	A	.	.
1701262	1700695	CDS	1	SEQ_1690	putative alpha-1,2-mannosidase	N	C	T	1	.	T	.	.	.	.	.	.	.	.	.	.	.	.	.	.	.	.	.	.	.	.	.	.	.	.	.	.	.	.	.	.	.	.	.	.	.	.	.	.
1703568	1703001	CDS	-1	SEQ_1692	putative beta-glucosidase	S	G	A	108	.	.	.	.	.	.	.	.	.	.	.	.	.	.	.	.	.	A	A	A	A	A	A	A	A	A	A	A	A	A	A	A	A	A	A	.	.	.	.	.
1703994	1703427	CDS	-1	SEQ_1692	putative beta-glucosidase	S	G	A	108	.	.	.	.	.	.	.	.	.	.	.	.	.	.	.	.	.	A	A	A	A	A	A	A	A	A	A	A	A	A	A	A	A	A	A	.	.	.	.	.
1706786	1706219	CDS	-1	SEQ_1694	GntR family regulatory protein	S	T	C	2	.	C	.	.	.	.	.	.	.	.	.	.	.	.	.	.	.	.	.	.	.	.	.	.	.	.	.	.	.	.	.	.	.	.	.	.	.	.	.	.
1707413	1706846	CDS	-1	SEQ_1694	GntR family regulatory protein	S	T	C	220	C	C	C	C	C	C	C	C	C	C	C	C	C	C	C	C	C	C	C	C	C	C	C	C	C	C	C	C	C	C	C	C	C	C	C	.	.	.	C	C
1708167	1707599	CDS	1	SEQ_1695	conserved hypothetical protein	N	A	C	1	.	.	.	.	.	.	.	.	.	.	.	.	.	.	.	.	.	.	.	.	.	.	.	.	.	.	.	.	.	.	.	.	.	.	.	.	.	.	.	.
1711114	1710546	CDS	1	SEQ_1696	glycosyl hydrolases family protein	S	T	C	7	.	.	C	C	C	C	.	.	.	.	.	.	.	.	.	.	.	.	.	.	.	.	.	.	.	.	.	.	.	.	.	.	.	.	.	.	.	.	.	.
1712304	1711736	CDS	-1	SEQ_1697	ABC transporter ATP-binding protein	N	G	A	108	.	.	.	.	.	.	.	.	.	.	.	.	.	.	.	.	.	A	A	A	A	A	A	A	A	A	A	A	A	A	A	A	A	A	A	.	.	.	.	.
1713197	1712629	CDS	-1	SEQ_1698	putative membrane protein	Nonsense	G	A	2	.	A	.	.	.	.	.	.	.	.	.	.	.	.	.	.	.	.	.	.	.	.	.	.	.	.	.	.	.	.	.	.	.	.	.	.	.	.	.	.
1714229	1713661	CDS	-1	SEQ_1698	putative membrane protein	N	T	C	1	.	.	.	.	C	.	.	.	.	.	.	.	.	.	.	.	.	.	.	.	.	.	.	.	.	.	.	.	.	.	.	.	.	.	.	.	.	.	.	.
1719260	1718692	Intergenic	-	-	-	-	G	A	1	.	.	.	.	.	.	.	.	.	.	.	.	.	.	.	.	.	.	.	.	.	.	.	.	.	.	.	.	.	.	.	.	.	.	.	.	.	.	.	.
1720349	1719781	CDS	-1	SEQ_1708	putative bacteriocin	N	T	C	1	.	.	.	.	.	.	.	.	.	.	.	.	.	.	.	.	.	.	.	.	.	.	.	.	.	.	.	.	.	.	.	.	.	.	.	.	.	.	.	.
1720850	1720282	CDS	1	SEQ_1709	bacteriocin transport/processing ATP-binding protein	N	G	A	1	.	.	.	.	.	.	.	.	.	.	.	.	.	.	.	.	.	.	.	.	.	.	.	.	.	.	.	.	.	.	.	.	.	.	.	.	.	.	.	.
1721567	1720999	CDS	1	SEQ_1709	bacteriocin transport/processing ATP-binding protein	N	G	A	1	.	.	.	.	.	.	.	.	.	.	.	.	.	.	.	.	.	.	.	.	.	.	.	.	.	.	.	.	.	.	.	.	.	.	.	.	A	.	.	.
1722596	1722028	CDS	1	SEQ_1709	bacteriocin transport/processing ATP-binding protein	N	C	T	3	.	.	.	.	.	T	.	.	.	.	.	.	.	.	.	.	.	.	.	.	.	.	.	.	.	.	.	.	.	.	.	.	.	.	.	.	.	.	.	.
1724814	1724246	CDS	-1	SEQ_1711	sensor histidine kinase	N	T	C	14	.	.	.	.	.	.	.	.	.	.	.	.	.	.	.	.	.	.	.	.	.	.	.	.	.	.	.	.	.	.	.	.	.	.	.	.	.	.	.	.
1724872	1724304	CDS	-1	SEQ_1711	sensor histidine kinase	S	A	G	6	.	.	G	G	G	G	.	.	.	.	.	.	.	.	.	.	.	.	.	.	.	.	.	.	.	.	.	.	.	.	.	.	.	.	.	.	.	.	.	.
1725425	1724857	CDS	-1	SEQ_1711	sensor histidine kinase	N	G	A	3	.	.	.	.	.	.	.	.	.	.	.	.	.	.	.	.	.	.	.	.	.	.	.	.	.	.	.	.	.	.	.	.	.	.	.	.	.	.	.	.
1727160	1726592	Intergenic	-	-	-	-	T	C	1	.	.	.	.	C	.	.	.	.	.	.	.	.	.	.	.	.	.	.	.	.	.	.	.	.	.	.	.	.	.	.	.	.	.	.	.	.	.	.	.
1728564	1727996	CDS	-1	SEQ_1715	putative RNA methyltransferase	N	G	T	1	.	.	.	.	.	.	.	.	.	.	.	.	.	.	.	.	.	.	.	.	.	.	.	.	.	.	.	.	.	.	.	.	.	.	.	.	.	.	.	.
1732264	1731696	Intergenic	-	-	-	-	C	T	3	.	.	.	.	.	.	.	.	.	.	.	.	.	.	.	.	.	.	.	.	.	.	.	.	.	.	.	.	.	.	.	.	.	.	.	.	.	.	.	.
1735154	1734586	tRNA	-1	tRNA-Gly	transfer RNA-Gly	-	A	G	1	.	.	.	.	.	.	.	.	.	.	.	.	.	.	.	.	.	.	.	.	.	.	.	.	.	.	.	.	.	.	.	.	.	.	.	.	.	.	.	.
1742475	1741907	CDS	-1	comFA	putative late competence protein (pseudogene)	-	C	T	27	.	.	.	.	.	.	.	T	T	T	T	T	T	T	T	T	T	.	.	.	.	.	.	.	.	.	.	.	.	.	.	.	.	.	.	.	.	.	.	.
1742502	1741934	CDS	-1	comFA	putative late competence protein (pseudogene)	-	C	T	1	.	.	.	.	.	.	.	.	.	.	.	.	.	.	.	.	.	.	.	.	.	.	.	.	.	.	.	.	.	.	.	.	.	.	.	.	.	.	.	.
1773434	1772856	CDS	-1	comFA	putative late competence protein (pseudogene)	-	T	C	2	.	.	.	.	.	.	.	.	.	.	.	.	.	.	.	.	.	.	.	.	.	.	.	.	.	.	.	.	.	.	.	.	.	.	.	.	.	.	.	.
1776920	1776342	CDS	-1	SEQ_1769	putative S1 RNA binding domain protein	S	G	A	27	.	.	.	.	.	.	.	A	A	A	A	A	A	A	A	A	A	.	.	.	.	.	.	.	.	.	.	.	.	.	.	.	.	.	.	.	.	.	.	.
1779393	1778815	CDS	-1	SEQ_1772	sensor histidine kinase	N	C	T	1	.	.	.	.	.	.	.	.	T	.	.	.	.	.	.	.	.	.	.	.	.	.	.	.	.	.	.	.	.	.	.	.	.	.	.	.	.	.	.	.
1780485	1779907	CDS	-1	SEQ_1773	putative membrane protein	S	A	G	108	.	.	.	.	.	.	.	.	.	.	.	.	.	.	.	.	.	G	G	G	G	G	G	G	G	G	G	G	G	G	G	G	G	G	G	.	.	.	.	.
1780643	1780065	CDS	-1	SEQ_1773	putative membrane protein	N	T	C	6	.	.	C	C	C	C	.	.	.	.	.	.	.	.	.	.	.	.	.	.	.	.	.	.	.	.	.	.	.	.	.	.	.	.	.	.	.	.	.	.
1781127	1780549	CDS	-1	stk1	serine/threonine-protein kinase	S	G	A	2	.	.	.	.	.	.	.	.	.	.	.	.	.	.	.	.	.	.	.	.	.	.	.	.	.	.	.	.	.	.	.	.	.	.	.	.	.	.	.	.
1782372	1781794	CDS	-1	stk1	serine/threonine-protein kinase	N	A	C	1	.	.	.	.	.	.	.	.	.	.	.	.	.	.	.	.	.	.	.	.	.	.	.	.	.	.	.	.	.	.	.	.	.	.	.	.	.	.	.	.
1782397	1781819	CDS	-1	stk1	serine/threonine-protein kinase	N	G	A	1	.	.	.	.	.	.	.	.	.	.	.	.	.	.	.	.	.	.	.	.	.	.	.	.	.	.	.	.	.	.	.	.	.	.	.	.	.	.	.	.
1782413	1781835	CDS	-1	stk1	serine/threonine-protein kinase	N	T	C	1	.	.	.	.	.	.	.	.	.	.	.	.	.	.	.	.	.	.	.	.	.	.	.	.	.	.	.	.	.	.	.	.	.	.	.	.	.	.	.	.
1782778	1782200	CDS	-1	stk1	serine/threonine-protein kinase	N	T	A	1	.	.	.	.	.	.	.	.	.	.	.	.	.	.	.	.	.	.	.	.	.	.	.	.	.	.	.	.	.	.	.	.	.	.	.	.	.	.	.	.
1788510	1787932	CDS	-1	rpoZ	DNA-directed RNA polymerase omega chain	N	T	A	3	.	.	A	A	A	.	.	.	.	.	.	.	.	.	.	.	.	.	.	.	.	.	.	.	.	.	.	.	.	.	.	.	.	.	.	.	.	.	.	.
1788522	1787944	CDS	-1	rpoZ	DNA-directed RNA polymerase omega chain	N	T	C	149	C	C	C	C	C	C	C	C	C	C	C	C	C	C	C	C	C	C	C	C	C	C	C	C	C	C	C	C	C	C	C	C	C	C	C	.	.	.	.	.
1795074	1794496	CDS	-1	SEQ_1786	putative RNA methylase family protein	N	G	A	2	.	.	.	.	.	.	.	.	.	.	.	.	.	.	.	.	.	.	.	.	.	.	.	.	.	.	.	.	.	.	.	.	.	.	.	.	.	.	.	.
1795326	1794748	CDS	-1	SEQ_1786	putative RNA methylase family protein	N	T	C	4	.	.	.	.	.	.	.	.	.	.	.	.	.	.	.	.	.	.	.	.	.	.	.	.	.	.	.	.	.	.	.	.	.	.	.	.	.	.	.	.
1797439	1796861	Intergenic	-	-	-	-	T	C	1	.	.	.	.	.	.	.	.	.	.	.	.	.	.	.	.	.	.	.	.	.	.	.	.	.	.	.	.	.	.	.	.	.	.	.	.	.	.	.	.
1800690	1800112	CDS	-1	pepC	aminopeptidase C	N	G	T	1	.	.	.	.	.	.	.	.	.	.	.	.	.	.	.	.	.	.	.	.	.	.	.	.	.	.	.	.	.	.	.	.	.	.	.	.	.	.	.	.
1802423	1801845	CDS	-1	nadE	NH(3)-dependent NAD(+) synthetase	S	G	A	6	.	.	A	A	A	A	.	.	.	.	.	.	.	.	.	.	.	.	.	.	.	.	.	.	.	.	.	.	.	.	.	.	.	.	.	.	.	.	.	.
1804561	1803983	CDS	-1	SEQ_1793	nicotinate phosphoribosyltransferase (NAPRTase) family protein	S	G	C	31	.	.	.	.	.	.	.	.	.	.	.	.	.	.	.	.	.	.	.	.	.	.	.	.	.	.	C	C	C	C	C	C	C	C	C	.	.	.	.	.
1805869	1805291	CDS	-1	SEQ_1794	amino acid permease	N	G	A	2	.	.	.	.	.	.	.	.	.	.	.	.	.	.	.	.	.	.	.	.	.	.	.	.	.	.	.	.	.	.	.	.	.	.	.	.	.	.	.	.
1806533	1805955	CDS	-1	SEQ_1795	putative thioredoxin reductase	S	A	G	149	G	G	G	G	G	G	G	G	G	G	G	G	G	G	G	G	G	G	G	G	G	G	G	G	G	G	G	G	G	G	G	G	G	G	G	.	.	.	.	.
1809377	1808799	Intergenic	-	-	-	-	G	A	1	.	.	.	.	.	.	.	.	.	.	.	.	.	.	.	.	.	.	.	.	.	.	.	.	.	.	.	.	.	.	.	.	.	.	.	.	.	.	.	.
1809711	1809133	CDS	-1	SEQ_1799	extracellular solute-binding protein	N	C	T	2	.	T	.	.	.	.	.	.	.	.	.	.	.	.	.	.	.	.	.	.	.	.	.	.	.	.	.	.	.	.	.	.	.	.	.	.	.	.	.	.
1812562	1811984	CDS	-1	mraW	putative helicase	N	C	T	2	.	.	.	.	.	.	.	.	.	.	.	.	.	.	.	.	.	.	.	.	.	.	.	.	.	.	.	.	.	.	.	.	.	.	.	.	.	.	.	.
1814808	1814230	CDS	-1	pbpX	putative penicillin binding protein 2x	N	A	G	4	.	.	.	.	.	.	.	.	.	.	.	.	.	.	.	.	.	G	.	.	.	.	.	.	.	.	.	.	.	.	.	.	.	.	.	.	.	.	.	.
1814922	1814344	CDS	-1	pbpX	putative penicillin binding protein 2x	N	C	A	2	.	.	.	.	.	.	.	.	.	.	.	.	.	.	.	.	.	.	.	.	.	.	.	.	.	.	.	.	.	.	.	.	.	.	.	.	.	.	.	.
1814949	1814371	CDS	-1	pbpX	putative penicillin binding protein 2x	N	T	A	4	.	.	.	.	.	.	.	.	.	.	.	.	.	.	.	.	.	.	.	.	.	.	.	.	.	.	.	.	.	.	.	.	.	.	.	.	.	.	.	.
1815018	1814440	CDS	-1	pbpX	putative penicillin binding protein 2x	N	T	G	9	.	.	.	.	.	.	.	.	.	.	.	.	.	.	.	.	.	.	.	.	.	.	.	.	.	.	.	.	.	.	.	.	.	.	.	.	.	.	.	.
1815585	1815007	CDS	-1	pbpX	putative penicillin binding protein 2x	N	C	T	3	.	.	.	.	.	.	.	.	.	.	.	.	.	.	.	.	.	.	.	.	.	.	.	.	.	.	.	.	.	.	.	.	.	.	.	.	.	.	.	.
1815639	1815061	CDS	-1	pbpX	putative penicillin binding protein 2x	N	G	A	1	.	.	.	.	.	.	.	.	.	.	.	.	.	.	.	.	.	.	.	.	.	.	.	.	.	.	.	.	.	.	.	.	.	.	.	.	.	.	.	.
1817402	1816824	CDS	-1	mraW	S-adenosyl-methyltransferase MraW	S	T	C	3	.	.	.	.	.	.	.	.	.	.	.	.	.	.	.	.	.	.	.	.	.	.	.	.	.	.	.	.	.	.	.	.	.	.	.	.	.	.	.	.
1820349	1819771	CDS	-1	proB	glutamate 5-kinase	N	C	T	1	.	.	.	.	.	.	T	.	.	.	.	.	.	.	.	.	.	.	.	.	.	.	.	.	.	.	.	.	.	.	.	.	.	.	.	.	.	.	.	.
1825703	1825125	CDS	-1	SEQ_1814	putative membrane protein	Nonsense	G	A	1	.	.	.	.	.	.	.	.	.	.	.	.	.	.	.	.	.	.	.	.	.	.	.	.	.	.	.	.	.	.	.	.	.	.	.	.	.	.	.	.
1826183	1825605	CDS	-1	SEQ_1815	ABC transporter ATP-binding protein	Nonsense	C	T	106	.	.	.	.	.	.	.	.	.	.	.	.	.	.	.	.	.	T	T	T	T	T	T	T	T	T	T	T	T	T	T	T	T	T	T	.	.	.	.	.
1827158	1826580	Intergenic	-	-	-	-	C	T	2	.	.	.	.	.	.	.	.	.	.	.	.	.	.	.	.	.	.	.	.	.	.	.	.	.	.	.	.	.	.	.	.	.	.	.	.	.	.	.	.
1827360	1826778	CDS	1	sclB	collagen-like surface-anchored protein SclI	S	G	T	1	.	.	.	.	.	.	.	.	.	.	.	.	.	.	.	.	.	.	.	.	.	.	.	.	.	.	.	.	.	.	.	.	.	.	.	.	.	.	.	.
1827969	1827387	CDS	1	sclB	collagen-like surface-anchored protein SclI	S	C	T	3	.	.	.	.	.	.	.	.	.	.	.	.	.	.	.	.	.	.	.	.	.	.	.	.	.	.	.	.	.	.	.	.	.	.	.	.	.	.	.	.
1828047	1827465	CDS	1	sclB	collagen-like surface-anchored protein SclI	S	C	T	17	.	.	.	.	.	.	.	.	.	.	.	.	.	.	.	.	.	.	.	.	.	.	.	.	.	.	.	.	T	.	.	.	.	.	.	T	.	.	.	.
1828056	1827474	CDS	1	sclB	collagen-like surface-anchored protein SclI	S	A	G	12	.	.	.	.	.	.	.	.	.	.	.	.	.	.	.	.	.	.	.	.	.	.	.	.	.	.	.	.	G	.	.	.	.	.	.	G	.	.	.	.
1828064	1827482	CDS	1	sclB	collagen-like surface-anchored protein SclI	N	A	G	1	.	.	.	.	.	.	.	.	.	.	.	.	.	.	.	.	.	.	.	.	.	.	.	.	.	.	.	.	.	.	.	.	.	.	.	.	.	.	.	.
1828332	1827750	CDS	1	sclB	collagen-like surface-anchored protein SclI	N	C	G	65	N	G	G	G	G	G	G	G	G	G	G	G	G	G	G	G	G	G	G	G	N	N	N	N	N	N	N	N	N	N	N	N	N	N	N	.	.	.	.	.
1828398	1827816	CDS	1	sclB	collagen-like surface-anchored protein SclI	S	T	C	114	C	.	.	.	.	.	C	C	C	C	C	C	C	C	C	C	C	C	C	C	C	C	C	C	C	C	C	C	C	C	C	C	C	C	C	.	.	.	.	.
1828401	1827819	CDS	1	sclB	collagen-like surface-anchored protein SclI	S	C	T	113	T	.	.	.	.	.	T	T	T	T	T	T	T	N	T	T	T	T	T	T	T	T	T	T	T	T	T	T	T	T	T	T	T	T	T	.	.	.	.	.
1828413	1827831	CDS	1	sclB	collagen-like surface-anchored protein SclI	N	C	G	1	.	.	.	.	.	.	.	.	.	.	.	.	.	.	.	.	.	.	.	.	.	.	.	.	.	.	.	.	.	.	.	.	.	.	.	.	.	.	.	.
1828419	1827837	CDS	1	sclB	collagen-like surface-anchored protein SclI	S	T	G	2	.	.	.	.	.	.	.	.	.	.	.	.	.	.	.	.	.	.	.	.	.	.	.	.	.	.	.	.	.	.	.	.	.	.	.	.	.	.	.	.
1828421	1827839	CDS	1	sclB	collagen-like surface-anchored protein SclI	N	A	C	1	.	.	.	.	.	.	.	.	.	.	.	.	.	.	.	.	.	.	.	.	.	.	.	.	.	.	.	.	.	.	.	.	.	.	.	.	.	.	.	.
1829174	1828592	CDS	-1	tkt	putative transketolase	S	G	A	27	.	.	.	.	.	.	.	A	A	A	A	A	A	A	A	A	A	.	.	.	.	.	.	.	.	.	.	.	.	.	.	.	.	.	.	.	.	.	.	.
1831448	1830866	CDS	-1	SEQ_1819	probable transaldolase	N	G	C	6	.	.	C	C	C	C	.	.	.	.	.	.	.	.	.	.	.	.	.	.	.	.	.	.	.	.	.	.	.	.	.	.	.	.	.	.	.	.	.	.
1832230	1831648	CDS	-1	glpK	glycerol kinase	N	G	A	1	.	.	.	.	.	.	.	.	.	.	.	.	.	.	.	.	.	.	.	.	.	.	.	.	.	.	.	.	.	.	.	.	.	.	.	.	.	.	.	.
1833045	1832463	CDS	-1	glpK	glycerol kinase	S	G	A	108	.	.	.	.	.	.	.	.	.	.	.	.	.	.	.	.	.	A	A	A	A	A	A	A	A	A	A	A	A	A	A	A	A	A	A	.	.	.	.	.
1838410	1837828	CDS	-1	holB	putative DNA polymerase III, delta' subunit	S	C	T	1	.	.	.	.	.	.	T	.	.	.	.	.	.	.	.	.	.	.	.	.	.	.	.	.	.	.	.	.	.	.	.	.	.	.	.	.	.	.	.	.
1838780	1838198	CDS	-1	holB	putative DNA polymerase III, delta' subunit	N	G	A	2	.	.	.	.	.	.	.	.	.	.	.	.	.	.	.	.	.	.	.	.	.	.	.	.	.	.	.	.	.	.	.	.	.	.	.	.	.	.	.	.
1844275	1843693	CDS	1	murE	UDP-N-acetylmuramoylalanyl-D-glutamate--2,6-dia minopimelate ligase	N	G	A	44	.	.	.	.	.	.	.	.	.	.	.	.	.	.	.	.	.	.	.	.	.	.	.	.	.	.	.	.	.	.	.	.	.	.	.	.	.	.	.	.
1845503	1844921	CDS	1	murE	UDP-N-acetylmuramoylalanyl-D-glutamate--2,6-dia minopimelate ligase	N	T	G	3	.	.	.	.	.	.	.	.	.	.	.	.	.	.	.	.	.	.	.	.	.	.	.	.	.	.	.	.	.	.	.	.	.	.	.	.	.	.	.	.
1848493	1847911	CDS	1	fhuB	ferrichrome transport permease	N	G	A	2	.	.	.	.	.	.	.	.	.	.	.	.	.	.	.	.	.	.	.	.	.	.	.	.	.	.	.	.	.	.	.	.	.	.	.	.	.	.	.	.
1850938	1850356	CDS	-1	ppaC	manganese-dependent inorganic pyrophosphatase	S	G	A	1	.	.	.	.	.	.	.	.	.	.	.	.	.	.	.	.	.	.	.	.	.	.	.	.	.	.	.	.	.	.	.	.	.	.	.	.	.	.	.	.
1852154	1851572	CDS	-1	pflC	pyruvate formate-lyase activating enzyme	N	G	A	3	.	.	.	.	.	.	.	.	.	.	.	.	.	.	.	.	.	.	.	.	.	.	.	.	.	.	.	.	.	.	.	.	.	.	.	.	.	.	.	.
1854412	1853830	CDS	-1	SEQ_1845	putative rRNA methylase	N	C	T	28	T	.	.	.	.	.	.	T	T	T	T	T	T	T	T	T	T	.	.	.	.	.	.	.	.	.	.	.	.	.	.	.	.	.	.	.	.	.	.	.
1856921	1856339	CDS	-1	SEQ_1848	PAP2 superfamily protein	N	G	A	2	.	.	.	.	.	.	.	.	.	.	.	.	.	.	.	.	.	.	.	.	.	.	.	.	.	.	.	.	.	.	.	.	.	.	.	.	.	.	.	.
1857292	1856710	CDS	-1	SEQ_1848	PAP2 superfamily protein	N	C	T	2	.	.	.	.	.	.	.	.	.	.	T	T	.	.	.	.	.	.	.	.	.	.	.	.	.	.	.	.	.	.	.	.	.	.	.	.	.	.	.	.
1859414	1858832	CDS	-1	SEQ_1851	conserved hypothetical protein	N	T	C	1	.	.	C	.	.	.	.	.	.	.	.	.	.	.	.	.	.	.	.	.	.	.	.	.	.	.	.	.	.	.	.	.	.	.	.	.	.	.	.	.
1859970	1859388	CDS	-1	SEQ_1852	conserved hypothetical protein	S	A	C	2	.	.	C	C	N	N	.	.	.	.	.	.	.	.	.	.	.	.	.	.	.	.	.	.	.	.	.	.	.	.	.	.	.	.	.	.	.	.	.	.
1860027	1859445	CDS	-1	SEQ_1852	conserved hypothetical protein	S	G	A	2	.	.	A	N	N	A	.	.	.	.	.	.	.	.	.	.	.	.	.	.	.	.	.	.	.	.	.	.	.	.	.	.	.	.	.	.	.	.	.	.
1861875	1861293	CDS	-1	SEQ_1855a	conserved hypothetical protein (fragment)	-	G	A	1	.	.	.	.	.	.	.	.	.	.	.	.	.	.	.	.	.	.	N	.	N	N	N	N	N	N	N	N	N	N	N	N	N	N	N	.	.	.	.	.
1862218	1861636	CDS	-1	SEQ_1857	putative membrane protein	N	C	T	2	.	.	.	.	.	.	.	.	.	.	.	.	.	.	.	.	.	.	.	.	.	.	.	.	.	.	.	.	.	.	.	.	.	.	.	.	.	.	.	.
1862376	1861794	CDS	-1	SEQ_1857	putative membrane protein	N	T	C	3	.	.	C	C	C	.	.	.	.	.	.	.	.	.	.	.	.	.	.	.	.	.	.	.	.	.	.	.	.	.	.	.	.	.	.	.	.	.	.	.
1864430	1863848	CDS	-1	rluB	ribosomal large subunit pseudouridine synthase B	S	G	A	1	.	.	.	.	.	.	.	.	.	.	.	.	.	.	.	.	.	.	.	.	.	.	.	.	.	.	.	.	.	.	.	.	.	.	.	.	.	.	.	.
1866355	1865773	CDS	-1	xerD	tyrosine recombinase XerD	S	G	A	2	.	.	.	.	.	.	.	.	.	.	.	.	.	.	.	.	.	.	.	.	.	.	.	.	.	.	.	.	.	.	.	.	.	.	.	.	.	.	.	.
1869541	1868959	Intergenic	-	-	-	-	A	G	1	.	.	.	.	.	.	.	.	.	.	.	.	.	.	.	.	.	.	.	.	.	.	.	.	.	.	.	.	.	.	.	.	.	.	.	.	.	.	.	.
1871198	1870616	CDS	-1	SEQ_1871	conserved hypothetical protein	N	C	T	1	.	.	.	.	.	.	.	.	.	.	.	.	.	.	.	.	.	.	.	.	.	.	.	.	.	.	.	.	.	.	.	.	.	.	.	.	.	.	.	.
1871943	1871361	CDS	-1	SEQ_1872	SpoU rRNA Methylase family protein	N	T	A	4	.	.	.	.	.	.	.	.	.	.	.	.	.	.	.	.	.	.	.	.	.	.	.	.	.	.	.	.	.	.	.	.	.	.	.	.	.	.	.	.
1876194	1875611	CDS	1	SEQ_1877	putative acylphosphatase	N	A	G	1	.	.	.	.	.	.	.	.	.	.	.	.	.	.	.	.	.	.	.	.	.	.	.	.	.	.	.	.	.	.	.	.	.	.	.	.	.	.	.	.
1876324	1875741	CDS	1	SEQ_1877	putative acylphosphatase	N	T	C	3	.	.	.	.	.	.	.	.	.	.	.	.	.	.	.	.	.	.	.	.	.	.	.	.	.	.	.	.	.	.	.	.	.	.	.	.	.	.	.	.
1880055	1879472	CDS	-1	SEQ_1881	acetyltransferase (GNAT) family protein	N	T	G	1	.	.	.	.	.	.	.	.	.	.	.	.	.	.	.	.	.	.	.	.	.	.	.	.	.	.	.	.	.	.	.	.	.	.	.	.	.	.	.	.
1880475	1879892	CDS	-1	murC	UDP-N-acetylmuramate--alanine ligase	S	C	T	3	.	.	T	T	T	.	.	.	.	.	.	.	.	.	.	.	.	.	.	.	.	.	.	.	.	.	.	.	.	.	.	.	.	.	.	.	.	.	.	.
1880651	1880068	CDS	-1	murC	UDP-N-acetylmuramate--alanine ligase	N	T	C	1	.	.	.	.	.	.	.	.	.	.	.	.	.	.	.	.	.	.	.	.	.	.	.	.	.	.	.	.	.	.	.	.	.	.	.	.	.	.	.	.
1881792	1881209	CDS	-1	SEQ_1883	conserved hypothetical protein	N	G	A	2	.	A	.	.	.	.	.	.	.	.	.	.	.	.	.	.	.	.	.	.	.	.	.	.	.	.	.	.	.	.	.	.	.	.	.	.	.	.	.	.
1883694	1883111	CDS	-1	SEQ_1884	putative helicase	S	G	A	83	.	.	.	.	.	.	.	.	.	.	.	.	.	.	.	.	.	.	.	.	A	A	A	A	A	A	A	A	A	A	A	A	A	A	A	.	.	.	.	.
1883937	1883354	CDS	-1	SEQ_1884	putative helicase	S	G	A	2	.	.	.	.	.	.	.	.	.	.	.	.	.	.	.	.	.	.	.	.	.	.	.	.	.	.	.	.	.	.	.	.	.	.	.	.	.	.	.	.
1885157	1884574	CDS	-1	SEQ_1884	putative helicase	N	C	A	4	.	.	.	.	.	.	.	.	.	.	.	.	.	.	.	.	.	.	.	.	.	.	.	.	.	.	.	.	.	.	.	.	.	.	.	.	.	.	.	.
1888265	1887682	CDS	-1	SEQ_1887	replication initiation and membrane attachment protein	S	T	C	149	C	C	C	C	C	C	C	C	C	C	C	C	C	C	C	C	C	C	C	C	C	C	C	C	C	C	C	C	C	C	C	C	C	C	C	.	.	.	.	.
1890296	1889713	CDS	-1	csrS	sensor histidine kinase	N	T	C	2	.	.	.	.	.	.	.	.	.	.	.	.	.	.	.	.	.	.	.	.	.	.	.	.	.	.	.	.	.	.	.	.	.	.	.	.	.	.	.	.
1890488	1889905	CDS	-1	csrS	sensor histidine kinase	N	A	C	2	.	.	.	.	.	.	.	.	.	.	.	.	.	.	.	.	.	.	.	.	.	.	.	.	.	.	.	.	.	.	.	.	.	.	.	.	C	C	.	.
1890489	1889906	CDS	-1	csrS	sensor histidine kinase	N	C	T	3	.	.	.	.	.	.	.	.	.	.	.	.	.	.	.	.	.	.	.	.	.	.	.	.	.	.	.	.	.	.	.	.	.	.	.	.	.	.	.	.
1890639	1890056	CDS	-1	csrS	sensor histidine kinase	N	G	A	1	.	.	.	.	.	.	.	.	.	.	.	.	.	.	.	.	.	.	.	.	.	.	.	.	.	.	.	.	.	.	.	.	.	.	.	.	.	.	.	.
1890640	1890057	CDS	-1	csrS	sensor histidine kinase	N	G	C	2	.	.	.	.	.	.	.	.	.	.	.	.	.	.	.	.	.	.	.	.	.	.	.	.	.	.	.	.	.	.	.	.	.	.	.	.	C	C	.	.
1890789	1890206	CDS	-1	csrS	sensor histidine kinase	N	G	A	2	.	.	.	.	.	.	.	.	.	.	.	.	.	.	.	.	.	.	.	.	.	.	.	.	.	.	.	.	.	.	.	.	.	.	.	.	.	.	.	.
1890804	1890221	CDS	-1	csrS	sensor histidine kinase	N	T	G	1	.	.	.	.	.	.	.	.	.	.	.	.	.	.	.	.	.	.	.	.	.	.	.	.	.	.	.	.	.	.	.	.	.	.	.	.	.	.	.	.
1890900	1890317	CDS	-1	csrS	sensor histidine kinase	N	G	A	2	.	.	.	.	.	.	.	.	.	.	.	.	A	.	.	.	.	.	.	.	.	.	.	.	.	.	.	.	.	.	.	.	.	.	.	.	.	.	.	.
1890911	1890328	CDS	-1	csrS	sensor histidine kinase	N	G	A	3	.	.	.	.	.	.	.	.	.	.	.	.	.	.	.	.	.	.	.	.	.	.	.	.	.	.	.	.	.	.	.	.	.	.	.	.	.	.	.	.
1890941	1890358	CDS	-1	csrS	sensor histidine kinase	N	A	G	1	.	.	.	.	.	.	.	.	.	.	.	.	.	.	.	.	.	.	.	.	.	.	.	.	.	.	.	.	.	.	.	.	.	.	.	.	.	.	.	.
1891638	1891055	CDS	-1	csrR	response regulator protein	N	C	T	1	.	.	.	.	.	.	.	.	.	.	.	.	.	.	.	.	.	.	.	.	.	.	.	.	.	.	.	.	.	.	.	.	.	.	.	.	.	.	.	.
1891661	1891078	CDS	-1	csrR	response regulator protein	N	T	A	1	.	.	.	.	.	.	.	.	.	.	.	.	.	.	.	.	.	.	.	.	.	.	.	.	.	.	.	.	.	.	.	.	.	.	.	.	.	.	.	.
1891718	1891135	CDS	-1	csrR	response regulator protein	N	T	C	3	.	.	.	.	.	.	.	.	.	.	.	.	.	.	.	.	.	.	.	.	.	.	.	.	.	.	.	.	.	.	.	.	.	.	.	.	.	.	.	.
1891761	1891178	CDS	-1	csrR	response regulator protein	N	G	A	1	.	.	.	.	.	.	.	.	.	.	.	.	.	.	.	.	.	.	.	.	.	.	.	.	.	.	.	.	.	.	.	.	.	.	.	.	.	.	.	.
1892000	1891417	CDS	-1	csrR	response regulator protein	N	T	C	2	.	.	.	.	.	.	.	.	.	.	.	.	.	.	.	.	.	.	.	.	.	.	.	.	.	.	.	.	.	.	.	.	.	.	.	.	.	.	.	.
1892007	1891424	CDS	-1	csrR	response regulator protein	N	C	A	1	.	.	.	.	.	.	.	.	.	.	.	.	.	.	.	.	.	.	.	.	.	.	.	.	.	.	.	.	.	.	.	.	.	.	.	.	.	.	.	.
1892139	1891556	CDS	-1	csrR	response regulator protein	N	C	T	4	.	.	.	.	.	.	.	.	.	.	.	.	.	.	.	.	.	.	.	.	.	.	.	.	.	.	.	.	.	.	.	.	.	.	.	.	T	T	.	.
1892414	1891830	Intergenic	-	-	-	-	A	C	1	.	.	.	.	.	.	.	.	.	.	.	.	.	.	.	.	.	.	.	.	.	.	.	.	.	.	.	.	.	.	.	.	.	.	.	.	.	.	.	.
1892502	1891918	CDS	-1	SEQ_1891	conserved hypothetical protein	N	A	C	149	C	C	C	C	C	C	C	C	C	C	C	C	C	C	C	C	C	C	C	C	C	C	C	C	C	C	C	C	C	C	C	C	C	C	C	.	.	.	.	.
1892966	1892382	CDS	-1	SEQ_1891	conserved hypothetical protein	N	T	C	2	.	.	.	.	.	.	.	.	.	.	.	.	.	.	.	.	.	.	.	.	.	.	.	.	.	.	.	.	.	.	.	.	.	.	.	.	.	.	.	.
1892986	1892402	Intergenic	-	-	-	-	T	C	1	.	.	.	.	.	.	.	.	.	.	.	.	.	.	.	.	.	.	.	.	.	.	.	.	.	.	.	.	.	.	.	.	.	.	.	.	.	.	.	C
1894093	1893509	CDS	-1	htpX	probable protease HtpX homolog	N	C	T	1	.	.	.	.	.	.	.	.	.	.	.	.	.	.	.	.	.	.	.	.	.	.	.	.	.	.	.	.	.	.	.	.	.	.	.	.	.	.	.	.
1895120	1894536	CDS	1	gidB	methyltransferase GidB	N	G	A	4	.	.	.	.	.	.	.	.	.	.	.	.	.	.	.	.	.	A	.	.	.	.	.	.	.	.	.	.	.	.	.	.	.	.	.	.	.	.	.	.
1904159	1903574	CDS	-1	SEQ_1901	putative peptidase	N	T	C	1	.	.	.	.	.	.	.	C	.	.	.	.	.	.	.	.	.	.	.	.	.	.	.	.	.	.	.	.	.	.	.	.	.	.	.	.	.	.	.	.
1904161	1903576	CDS	-1	SEQ_1901	putative peptidase	N	C	A	1	.	.	.	.	.	.	.	A	.	.	.	.	.	.	.	.	.	.	.	.	.	.	.	.	.	.	.	.	.	.	.	.	.	.	.	.	.	.	.	.
1905067	1904482	CDS	-1	SEQ_1902	putative lipoprotein	Nonsense	G	A	1	.	.	.	.	.	.	.	.	.	.	.	.	A	.	.	.	.	.	.	.	.	.	.	.	.	.	.	.	.	.	.	.	.	.	.	.	.	.	.	.
1905094	1904509	CDS	-1	SEQ_1902	putative lipoprotein	S	G	A	2	.	.	.	.	.	.	.	.	.	.	.	.	A	.	.	.	.	.	.	.	.	.	.	.	.	.	.	.	.	.	.	.	.	.	.	.	.	.	.	.
1905720	1905135	Intergenic	-	-	-	-	C	T	149	T	T	T	T	T	T	T	T	T	T	T	T	T	T	T	T	T	T	T	T	T	T	T	T	T	T	T	T	T	T	T	T	T	T	T	.	.	.	.	.
1906164	1905579	CDS	-1	SEQ_1903	extracellular solute-binding protein	Nonsense	G	A	1	.	.	.	.	.	.	.	.	.	.	.	.	.	.	.	.	.	.	.	.	.	.	.	.	.	.	.	.	.	.	.	.	.	.	.	.	.	.	.	.
1922423	1921838	CDS	-1	SEQ_1916	putative oligopeptide transporter ATP-binding protein	Nonsense	G	A	1	.	.	.	.	.	.	.	.	.	.	.	.	.	.	.	.	.	.	.	.	.	.	.	.	.	.	.	.	.	A	.	.	.	.	.	.	.	.	.	.
1922849	1922264	CDS	-1	SEQ_1916	putative oligopeptide transporter ATP-binding protein	N	C	T	1	.	.	.	.	.	.	.	.	.	.	.	.	.	.	.	.	.	.	.	.	.	.	.	.	.	.	.	.	.	.	.	.	.	.	.	.	.	.	.	.
1924515	1923930	CDS	-1	SEQ_1918	putative oligopeptide transporter permease protein	N	C	T	3	.	.	.	.	.	.	.	.	.	.	.	.	.	.	.	.	.	.	.	.	.	.	.	.	.	.	.	.	.	.	.	.	.	.	.	.	.	.	.	.
1926101	1925516	CDS	-1	SEQ_1919	putative extracellular oligopeptide-binding protein	N	G	A	3	.	.	.	.	.	.	.	.	.	.	.	.	.	.	.	.	.	.	.	.	.	.	.	.	.	.	.	.	.	.	.	.	.	.	.	.	.	.	.	.
1926243	1925658	CDS	-1	SEQ_1919	putative extracellular oligopeptide-binding protein	N	C	T	2	.	.	.	.	.	.	.	.	.	.	.	.	.	.	.	.	.	.	.	.	.	.	.	.	.	.	.	.	.	.	.	.	.	.	.	.	T	T	.	.
1926302	1925717	CDS	-1	SEQ_1919	putative extracellular oligopeptide-binding protein	N	T	C	2	.	C	.	.	.	.	.	.	.	.	.	.	.	.	.	.	.	.	.	.	.	.	.	.	.	.	.	.	.	.	.	.	.	.	.	.	.	.	.	.
1926398	1925813	CDS	-1	SEQ_1919	putative extracellular oligopeptide-binding protein	N	C	T	2	.	.	.	.	.	.	.	.	.	.	.	.	.	.	.	.	.	.	.	.	.	.	.	.	.	.	.	.	.	.	.	.	.	.	.	.	.	.	.	.
1927088	1926503	CDS	-1	SEQ_1919	putative extracellular oligopeptide-binding protein	N	G	A	2	.	.	.	.	.	.	.	.	.	.	.	.	.	.	.	.	.	.	.	.	.	.	.	.	.	.	.	.	.	.	.	.	.	.	.	.	A	A	.	.
1927745	1927160	CDS	-1	SEQ_1919	putative extracellular oligopeptide-binding protein	N	G	T	1	.	.	.	.	.	.	.	.	.	.	.	.	.	.	.	.	.	.	.	.	.	.	.	.	.	.	.	.	.	.	.	.	.	.	.	.	.	.	.	.
1927919	1927334	Intergenic	-	-	-	-	C	T	2	.	.	.	.	.	.	.	.	.	.	.	.	.	.	.	.	.	.	.	.	.	.	.	.	.	.	.	.	.	.	.	.	.	.	.	.	T	T	.	.
1927965	1927380	Intergenic	-	-	-	-	T	C	3	.	.	.	.	.	.	.	.	.	.	.	.	.	.	.	.	.	.	.	.	.	.	.	.	.	.	.	.	.	.	.	.	.	.	.	.	.	.	.	.
1931523	1930938	CDS	1	SEQ_1922	putative D-alanyl-D-alanine carboxypeptidase	S	C	T	2	.	.	.	.	.	.	.	.	.	.	.	.	.	.	.	.	.	.	.	.	.	.	.	.	.	.	.	.	.	.	.	.	.	.	.	.	.	.	.	.
1934227	1933642	CDS	-1	sufB	FeS assembly protein SufB	N	T	C	1	.	.	.	.	.	.	C	.	.	.	.	.	.	.	.	.	.	.	.	.	.	.	.	.	.	.	.	.	.	.	.	.	.	.	.	.	.	.	.	.
1935967	1935382	CDS	-1	csdB	putative cysteine desulfurase	N	T	A	3	.	.	.	.	.	.	.	.	.	.	.	.	.	.	.	.	.	.	.	.	.	.	.	.	.	.	.	.	.	.	.	.	.	.	.	.	.	.	.	.
1937773	1937188	CDS	-1	sufD	FeS assembly protein SufD	N	G	A	2	.	.	.	.	.	.	.	.	.	.	.	.	.	.	.	.	.	.	.	.	.	.	.	.	.	.	.	.	.	.	.	.	.	.	.	.	.	.	.	.
1942363	1941778	Intergenic	-	-	-	-	T	C	1	.	.	.	.	.	.	.	.	.	.	.	.	.	.	.	.	.	.	.	.	.	.	.	.	C	.	.	.	.	.	.	.	.	.	.	.	.	.	.	.
1942895	1942310	CDS	1	SEQ_1934	glutamine ABC transporter, glutamine-binding protein/permease protein	N	A	G	1	.	.	.	.	.	.	.	.	.	.	.	.	.	.	.	.	.	.	.	.	.	.	.	.	.	.	.	.	.	.	.	.	.	.	.	.	.	.	.	.
1945668	1945083	Intergenic	-	-	-	-	T	G	1	.	.	.	.	.	.	.	.	.	.	.	.	.	.	.	.	.	.	.	.	.	.	.	.	.	.	.	.	.	.	.	.	.	.	.	.	.	.	.	.
1950183	1949598	Intergenic	-	-	-	-	G	A	3	.	.	.	.	.	.	.	.	.	.	.	.	.	.	.	.	.	.	.	.	.	.	.	.	.	.	.	.	.	.	.	.	.	.	.	.	.	.	.	.
1951269	1950684	CDS	-1	fba	fructose-bisphosphate aldolase	N	C	T	1	.	.	.	.	.	.	.	T	.	.	.	.	.	.	.	.	.	.	.	.	.	.	.	.	.	.	.	.	.	.	.	.	.	.	.	.	.	.	.	.
1952623	1952038	CDS	-1	SEQ_1944	putative exported protein	S	A	G	6	.	.	G	G	G	G	.	.	.	.	.	.	.	.	.	.	.	.	.	.	.	.	.	.	.	.	.	.	.	.	.	.	.	.	.	.	.	.	.	.
1952680	1952095	CDS	-1	SEQ_1944	putative exported protein	S	A	G	149	G	G	G	G	G	G	G	G	G	G	G	G	G	G	G	G	G	G	G	G	G	G	G	G	G	G	G	G	G	G	G	G	G	G	G	.	.	.	.	.
1953793	1953208	CDS	-1	pyrG	putative CTP synthase	N	G	A	3	.	.	.	.	.	.	.	.	.	.	.	.	.	.	.	.	.	.	.	.	.	.	.	.	.	.	.	.	.	.	.	.	.	.	.	.	.	.	.	.
1958987	1958402	Intergenic	-	-	-	-	C	T	6	.	.	T	T	T	T	.	.	.	.	.	.	.	.	.	.	.	.	.	.	.	.	.	.	.	.	.	.	.	.	.	.	.	.	.	.	.	.	.	.
1963681	1963096	CDS	1	SEQ_1955	putative aspartokinase	N	G	A	2	.	.	.	.	.	.	.	.	.	.	.	.	.	.	.	.	.	.	.	.	.	.	.	.	.	.	.	.	.	.	.	.	.	.	.	.	.	.	.	.
1964314	1963729	CDS	1	SEQ_1955	putative aspartokinase	N	T	C	2	.	.	.	.	.	.	.	.	.	.	.	.	.	.	.	.	.	.	.	.	.	.	.	.	.	.	.	.	.	.	.	.	.	.	.	.	.	.	.	.
1979368	1978783	CDS	-1	SEQ_1957	Streptococcal histidine triad protein	N	C	T	6	.	.	T	T	T	T	.	.	.	.	.	.	.	.	.	.	.	.	.	.	.	.	.	.	.	.	.	.	.	.	.	.	.	.	.	.	.	.	.	.
1979586	1979001	CDS	-1	SEQ_1957	Streptococcal histidine triad protein	Nonsense	C	T	28	T	.	.	.	.	.	.	T	T	T	T	T	T	T	T	T	T	.	.	.	.	.	.	.	.	.	.	.	.	.	.	.	.	.	.	.	.	.	.	.
1980717	1980132	CDS	-1	lmb	laminin binding protein	N	C	T	2	.	.	.	.	.	.	.	.	.	.	.	.	.	.	.	.	.	.	.	.	.	.	.	.	.	.	.	.	.	.	.	.	.	.	.	.	.	.	.	.
1982379	1981794	CDS	-1	SEQ_1959	putative cell surface-anchored protein	N	A	C	1	.	.	.	.	.	.	.	.	.	.	.	.	.	.	.	.	.	.	.	.	.	.	.	.	.	.	.	.	.	.	.	.	.	.	.	.	.	.	.	.
1986110	1985525	CDS	1	galK	galactokinase	N	G	A	1	.	.	.	.	.	.	.	.	.	.	.	.	.	.	.	.	.	.	A	.	.	.	.	.	.	.	.	.	.	.	.	.	.	.	.	.	.	.	.	.
1986154	1985569	CDS	1	galK	galactokinase	N	G	A	27	.	.	.	.	.	.	.	A	A	A	A	A	A	A	A	A	A	.	.	.	.	.	.	.	.	.	.	.	.	.	.	.	.	.	.	.	.	.	.	.
1986869	1986284	CDS	1	galK	galactokinase	N	A	G	45	.	.	.	.	.	.	.	.	.	.	.	.	.	.	.	.	.	.	.	.	.	G	G	G	G	G	.	.	.	.	.	.	.	.	.	.	.	.	.	.
1988494	1987909	CDS	1	galT	galactose-1-phosphate uridylyltransferase	N	G	A	1	.	.	.	.	.	.	.	.	.	.	.	.	.	.	.	.	.	.	.	.	.	.	.	.	.	.	.	.	.	.	.	.	.	.	.	.	.	.	.	.
1989527	1988942	CDS	1	galE	UDP-glucose 4-epimerase	N	G	A	2	.	A	.	.	.	.	.	.	.	.	.	.	.	.	.	.	.	.	.	.	.	.	.	.	.	.	.	.	.	.	.	.	.	.	.	.	.	.	.	.
1989582	1988997	CDS	1	galE	UDP-glucose 4-epimerase	N	T	G	1	.	.	.	.	.	.	.	.	.	.	.	.	.	.	.	.	.	.	.	.	.	.	.	.	.	.	.	.	.	.	.	.	.	.	.	.	.	.	.	.
1989800	1989215	CDS	1	galM	aldose 1-epimerase (mutarotase)	N	G	A	3	.	.	.	.	.	.	.	.	.	.	.	.	.	.	.	.	.	.	.	.	.	.	.	.	.	.	.	.	.	.	.	.	.	.	.	.	.	.	.	.
1990069	1989484	CDS	1	galM	aldose 1-epimerase (mutarotase)	S	C	T	1	.	.	T	.	.	.	.	.	.	.	.	.	.	.	.	.	.	.	.	.	.	.	.	.	.	.	.	.	.	.	.	.	.	.	.	.	.	.	.	.
1990323	1989738	CDS	1	galM	aldose 1-epimerase (mutarotase)	N	T	A	27	.	.	.	.	.	.	.	A	A	A	A	A	A	A	A	A	A	.	.	.	.	.	.	.	.	.	.	.	.	.	.	.	.	.	.	.	.	.	.	.
1991544	1990959	CDS	1	SEQ_1968	transposase (fragment)	-	T	G	4	.	.	.	.	.	.	.	.	.	.	.	.	.	.	.	.	.	.	.	.	.	.	.	.	.	.	.	.	.	.	.	.	.	.	.	.	.	.	.	.
2008925	2008315	CDS	-1	SEQ_1987	DegV family protein	Nonsense	C	A	2	.	.	.	.	.	.	.	.	.	.	.	.	.	.	.	.	.	.	.	.	.	.	.	.	.	.	.	.	.	.	.	.	.	.	.	.	.	.	.	.
2009041	2008431	CDS	-1	SEQ_1987	DegV family protein	Nonsense	G	T	1	.	.	.	.	.	.	.	.	.	.	.	.	.	.	.	.	.	.	.	.	.	.	.	.	.	.	.	.	.	.	.	.	.	.	.	.	.	.	.	.
2009218	2008608	CDS	-1	SEQ_1987	DegV family protein	N	A	G	27	.	.	.	.	.	.	.	G	G	G	G	G	G	G	G	G	G	.	.	.	.	.	.	.	.	.	.	.	.	.	.	.	.	.	.	.	.	.	.	.
2009566	2008956	CDS	-1	SEQ_1987	DegV family protein	N	A	G	1	.	.	.	.	.	.	.	.	.	.	.	.	.	.	.	.	.	.	.	.	.	.	.	.	.	.	.	.	.	.	.	.	.	.	.	.	.	.	.	.
2011655	2011045	CDS	-1	SEQ_1990	putative membrane protein	N	T	A	2	.	.	.	.	.	.	.	.	.	.	.	.	.	.	.	.	.	.	.	.	.	.	.	.	.	.	.	.	.	.	.	.	.	.	.	.	.	.	.	.
2013083	2012473	CDS	-1	cysS	cysteinyl-tRNA synthetase	N	G	A	2	.	.	.	.	.	.	.	.	.	.	.	.	.	.	.	.	.	.	.	.	.	.	.	.	.	.	.	.	.	.	.	.	.	.	.	.	.	.	.	.
2013522	2012912	CDS	-1	cysS	cysteinyl-tRNA synthetase	N	T	C	2	.	.	.	.	.	.	.	.	.	.	.	.	.	.	.	.	.	.	.	.	.	.	.	.	.	.	.	.	.	.	.	.	.	.	.	.	.	.	.	.
2014039	2013429	CDS	-1	cysE	serine acetyltransferase	S	A	T	108	.	.	.	.	.	.	.	.	.	.	.	.	.	.	.	.	.	T	T	T	T	T	T	T	T	T	T	T	T	T	T	T	T	T	T	.	.	.	.	.
2016008	2015398	CDS	-1	pnpA	polyribonucleotide nucleotidyltransferase	N	G	C	149	C	C	C	C	C	C	C	C	C	C	C	C	C	C	C	C	C	C	C	C	C	C	C	C	C	C	C	C	C	C	C	C	C	C	C	.	.	.	.	.
2016234	2015624	CDS	-1	pnpA	polyribonucleotide nucleotidyltransferase	N	G	A	3	.	.	.	.	.	.	.	.	.	.	.	.	.	.	.	.	.	.	.	.	.	.	.	.	.	.	.	.	.	.	.	.	.	.	.	.	.	.	.	.
2016516	2015906	CDS	-1	pnpA	polyribonucleotide nucleotidyltransferase	N	C	T	27	.	.	.	.	.	.	.	T	T	T	T	T	T	T	T	T	T	.	.	.	.	.	.	.	.	.	.	.	.	.	.	.	.	.	.	.	.	.	.	.
2021360	2020750	Intergenic	-	-	-	-	G	A	1	.	.	.	.	.	.	.	.	.	.	.	.	.	.	.	.	.	.	.	.	.	.	.	.	.	.	.	.	.	.	.	.	.	.	.	.	.	.	.	.
2022882	2022272	Intergenic	-	-	-	-	C	T	2	.	T	.	.	.	.	.	.	.	.	.	.	.	.	.	.	.	.	.	.	.	.	.	.	.	.	.	.	.	.	.	.	.	.	.	.	.	.	.	.
2022928	2022318	Intergenic	-	-	-	-	T	C	3	.	.	.	.	.	.	.	.	.	.	.	.	.	.	.	.	.	.	.	.	.	.	.	.	.	.	.	.	.	.	.	.	.	.	.	.	.	.	.	.
2024239	2023629	CDS	-1	polC	DNA polymerase III PolC-type	S	G	A	6	.	.	A	A	A	A	.	.	.	.	.	.	.	.	.	.	.	.	.	.	.	.	.	.	.	.	.	.	.	.	.	.	.	.	.	.	.	.	.	.
2025037	2024427	CDS	-1	polC	DNA polymerase III PolC-type	S	G	A	1	.	.	.	.	.	.	.	.	.	.	.	.	.	.	.	.	.	.	.	.	.	.	.	.	.	.	.	.	.	.	.	.	.	.	.	.	.	.	.	.
2035422	2034812	CDS	-1	dexB	glucan 1,6-alpha-glucosidase	S	C	T	1	.	.	.	.	.	.	T	.	.	.	.	.	.	.	.	.	.	.	.	.	.	.	.	.	.	.	.	.	.	.	.	.	.	.	.	.	.	.	.	.
2035998	2035388	CDS	-1	dexB	glucan 1,6-alpha-glucosidase	S	G	A	1	.	.	.	.	.	.	.	.	.	.	.	.	.	.	.	.	.	.	.	.	.	.	.	.	.	.	.	.	.	.	.	.	.	.	.	.	.	.	.	.
2037353	2036743	CDS	-1	msmK	multiple sugar-binding transport ATP-binding protein	N	G	A	1	.	.	.	.	.	.	.	.	.	.	.	.	.	.	.	.	.	.	.	.	.	.	.	.	.	.	.	.	.	.	.	.	.	.	.	.	.	.	.	.
2042893	2042283	CDS	-1	relA	GTP pyrophosphokinase	N	G	A	1	.	.	.	.	.	.	.	.	.	.	.	.	.	.	.	.	.	.	.	.	.	.	.	.	.	.	.	.	.	.	.	.	.	.	.	.	.	.	.	.
2042965	2042355	CDS	-1	relA	GTP pyrophosphokinase	N	T	C	1	.	.	.	.	.	.	.	.	.	.	.	.	.	.	.	.	.	.	.	.	.	.	.	.	.	.	.	.	.	.	.	.	.	.	.	.	.	.	.	.
2043501	2042891	CDS	-1	relA	GTP pyrophosphokinase	N	G	T	2	.	.	.	.	.	.	.	.	.	.	.	.	.	.	.	.	.	.	.	.	.	.	.	.	.	.	.	.	.	.	.	.	.	.	.	.	.	.	.	.
2044347	2043737	CDS	-1	fbp	antiphagocytic cell surface-anchored fibrinogen- and IgG Fc-binding protein SeM	N	A	G	149	G	G	G	G	G	G	G	G	G	G	G	G	G	G	G	G	G	G	G	G	G	G	G	G	G	G	G	G	G	G	G	G	G	G	G	.	.	.	.	.
2045147	2044537	CDS	-1	fbp	antiphagocytic cell surface-anchored fibrinogen- and IgG Fc-binding protein SeM	N	A	C	6	.	.	C	C	C	C	.	.	.	.	.	.	.	.	.	.	.	.	.	.	.	.	.	.	.	.	.	.	.	.	.	.	.	-	-	.	.	.	.	.
2045185	2044575	CDS	-1	fbp	antiphagocytic cell surface-anchored fibrinogen- and IgG Fc-binding protein SeM	N	C	T	9	.	.	.	.	.	.	.	.	.	T	.	.	.	T	.	.	.	.	.	.	.	.	.	.	.	.	.	.	.	.	.	.	.	-	-	.	.	.	.	.
2045197	2044587	CDS	-1	fbp	antiphagocytic cell surface-anchored fibrinogen- and IgG Fc-binding protein SeM	N	C	A,T	1103	.	.	.	.	.	.	.	.	.	.	.	.	.	.	.	.	.	T	T	T	T	T	T	T	T	T	T	T	T	T	T	T	T	-	-	.	.	.	.	.
2045202	2044592	CDS	-1	fbp	antiphagocytic cell surface-anchored fibrinogen- and IgG Fc-binding protein SeM	N	C	T	2	.	.	.	.	.	.	.	.	.	.	.	.	.	.	.	.	.	.	.	.	.	.	.	.	.	.	.	.	.	.	.	.	.	-	-	.	.	.	.	.
2045212	2044602	CDS	-1	fbp	antiphagocytic cell surface-anchored fibrinogen- and IgG Fc-binding protein SeM	N	T	C	6	.	.	.	.	.	.	.	.	.	.	.	.	.	.	.	.	.	.	.	.	.	.	.	.	.	.	.	.	.	.	.	.	.	-	-	.	.	.	.	.
2045226	2044616	CDS	-1	fbp	antiphagocytic cell surface-anchored fibrinogen- and IgG Fc-binding protein SeM	N	G	A	1	.	.	.	.	.	.	.	.	.	.	.	.	.	.	.	.	.	.	.	.	.	.	.	.	.	A	.	.	.	.	.	.	.	-	-	.	.	.	.	.
2045231	2044621	CDS	-1	fbp	antiphagocytic cell surface-anchored fibrinogen- and IgG Fc-binding protein SeM	N	A	T	1	.	.	.	.	.	.	.	.	.	.	.	.	.	.	.	.	.	.	.	.	.	.	.	.	.	.	.	.	.	.	.	.	.	-	-	.	.	.	.	.
2045232	2044622	CDS	-1	fbp	antiphagocytic cell surface-anchored fibrinogen- and IgG Fc-binding protein SeM	N	T	A	1	.	.	.	.	.	.	.	.	.	.	.	.	.	.	.	.	.	.	.	.	.	.	.	.	.	.	.	.	.	.	.	.	.	-	-	.	.	.	.	.
2045244	2044634	CDS	-1	fbp	antiphagocytic cell surface-anchored fibrinogen- and IgG Fc-binding protein SeM	N	G	A	5	.	.	.	.	.	.	.	.	.	.	A	A	.	.	.	A	A	.	.	.	.	.	.	.	.	.	.	.	.	.	.	.	.	-	-	.	.	.	.	.
2045248	2044638	CDS	-1	fbp	antiphagocytic cell surface-anchored fibrinogen- and IgG Fc-binding protein SeM	N	A	G	5	.	.	.	.	.	.	.	G	G	.	.	.	.	.	.	.	.	.	.	.	.	.	.	.	.	.	.	.	.	.	.	.	.	-	-	.	.	.	.	.
2045252	2044642	CDS	-1	fbp	antiphagocytic cell surface-anchored fibrinogen- and IgG Fc-binding protein SeM	N	G	C	1	.	.	.	.	.	.	C	.	.	.	.	.	.	.	.	.	.	.	.	.	.	.	.	.	.	.	.	.	.	.	.	.	.	-	-	.	.	.	.	.
2045253	2044643	CDS	-1	fbp	antiphagocytic cell surface-anchored fibrinogen- and IgG Fc-binding protein SeM	N	T	C	50	.	.	.	.	.	.	.	.	.	.	.	.	.	.	.	C	C	.	.	C	.	.	.	.	.	.	.	.	.	.	.	.	.	-	-	.	.	.	C	C
2045256	2044646	CDS	-1	fbp	antiphagocytic cell surface-anchored fibrinogen- and IgG Fc-binding protein SeM	N	A	T	2	.	.	.	.	.	.	.	.	.	.	.	.	.	.	.	.	.	.	.	.	.	.	.	.	.	.	.	.	.	.	.	.	.	-	-	.	.	.	.	.
2045257	2044647	CDS	-1	fbp	antiphagocytic cell surface-anchored fibrinogen- and IgG Fc-binding protein SeM	N	C	T	222	T	T	T	T	T	T	T	T	T	T	T	T	T	T	T	T	T	T	T	T	T	T	T	T	T	T	T	T	T	T	T	T	T	-	-	T	T	T	T	T
2045264	2044654	CDS	-1	fbp	antiphagocytic cell surface-anchored fibrinogen- and IgG Fc-binding protein SeM	S	A	G	106	.	.	.	.	.	.	.	.	.	.	.	.	.	.	.	.	.	G	G	G	G	G	G	G	G	G	G	G	G	G	G	G	G	-	-	.	.	.	.	.
2045284	2044674	CDS	-1	fbp	antiphagocytic cell surface-anchored fibrinogen- and IgG Fc-binding protein SeM	N	C	A	1	.	.	.	.	.	.	.	.	.	A	.	.	.	.	.	.	.	.	.	.	.	.	.	.	.	.	.	.	.	.	.	.	.	-	-	.	.	.	.	.
2045298	2044688	CDS	-1	fbp	antiphagocytic cell surface-anchored fibrinogen- and IgG Fc-binding protein SeM	N	G	T	1	.	.	.	.	.	.	.	.	.	.	.	.	.	.	.	.	.	.	.	.	.	.	.	.	.	.	.	.	.	.	.	.	.	-	-	.	.	.	.	.
2045302	2044692	CDS	-1	fbp	antiphagocytic cell surface-anchored fibrinogen- and IgG Fc-binding protein SeM	N	A	G	5	.	G	.	.	.	.	.	.	.	.	.	.	.	.	.	.	.	.	.	.	.	.	.	.	.	.	.	.	.	.	.	.	.	-	-	.	.	.	.	.
2045308	2044698	CDS	-1	fbp	antiphagocytic cell surface-anchored fibrinogen- and IgG Fc-binding protein SeM	N	G	A	67	.	.	.	.	.	.	.	.	.	.	.	.	.	.	.	.	.	.	.	.	.	.	.	.	.	.	.	.	.	.	.	.	.	-	-	.	.	.	A	A
2045371	2044760	CDS	-1	fbp	antiphagocytic cell surface-anchored fibrinogen- and IgG Fc-binding protein SeM	N	T	G	1	.	.	.	.	.	.	.	.	.	.	.	.	.	.	.	.	.	.	.	.	.	.	.	.	.	.	.	.	.	.	.	.	.	-	-	.	.	.	.	.
2045372	2044761	CDS	-1	fbp	antiphagocytic cell surface-anchored fibrinogen- and IgG Fc-binding protein SeM	Nonsense	G	A	1	.	.	.	.	.	.	.	.	.	.	.	.	.	.	.	.	.	.	.	.	.	.	.	.	.	.	.	.	.	.	.	.	.	-	-	.	.	.	A	.
2045383	2044772	CDS	-1	fbp	antiphagocytic cell surface-anchored fibrinogen- and IgG Fc-binding protein SeM	N	G	A	10	.	.	.	.	.	.	.	.	.	.	.	.	.	.	.	.	.	.	.	.	.	.	.	.	.	.	.	.	.	.	.	.	.	-	-	.	.	.	.	.
2045384	2044773	CDS	-1	fbp	antiphagocytic cell surface-anchored fibrinogen- and IgG Fc-binding protein SeM	N	C	T	11	.	.	.	.	.	.	.	.	.	.	.	.	.	.	.	.	.	.	.	.	.	.	.	.	.	.	.	.	.	.	.	.	.	-	-	.	.	.	.	.
2045386	2044775	CDS	-1	fbp	antiphagocytic cell surface-anchored fibrinogen- and IgG Fc-binding protein SeM	N	T	C	5	.	.	.	.	.	.	.	.	.	.	.	.	.	.	.	.	.	.	.	.	.	.	.	.	C	.	.	.	.	.	.	.	.	-	-	.	.	.	.	.
2045390	2044779	CDS	-1	fbp	antiphagocytic cell surface-anchored fibrinogen- and IgG Fc-binding protein SeM	N	T	C	5	.	.	C	.	.	C	.	.	.	.	.	.	.	.	.	.	.	.	.	.	.	.	.	.	.	.	.	.	.	.	.	.	.	-	-	.	.	.	.	.
2045392	2044781	CDS	-1	fbp	antiphagocytic cell surface-anchored fibrinogen- and IgG Fc-binding protein SeM	N	C	A,T	1,94	.	.	.	.	.	.	.	.	.	.	.	.	.	.	.	.	.	.	T	T	T	T	T	T	.	T	T	T	T	T	T	T	T	-	-	.	.	.	.	.
2045393	2044782	CDS	-1	fbp	antiphagocytic cell surface-anchored fibrinogen- and IgG Fc-binding protein SeM	N	T	C	105	.	.	.	.	.	.	.	.	.	.	.	.	.	.	.	.	.	C	C	C	C	C	C	.	C	C	C	C	C	C	C	C	C	-	-	.	.	.	.	.
2045398	2044787	CDS	-1	fbp	antiphagocytic cell surface-anchored fibrinogen- and IgG Fc-binding protein SeM	N	G	C	27	.	.	.	.	.	.	.	C	C	C	C	C	C	C	C	C	C	.	.	.	.	.	.	.	.	.	.	.	.	.	.	.	.	-	-	.	.	.	.	.
2045403	2044792	CDS	-1	fbp	antiphagocytic cell surface-anchored fibrinogen- and IgG Fc-binding protein SeM	S/N	T	A,C	104,38	C	A	C	A	A	A	C	C	C	C	C	C	C	C	C	C	C	.	A	A	A	A	A	A	C	A	A	A	.	A	A	A	A	-	-	.	.	.	.	.
2045404	2044793	CDS	-1	fbp	antiphagocytic cell surface-anchored fibrinogen- and IgG Fc-binding protein SeM	N	T	A,C	1,1	.	.	.	.	.	.	.	.	.	.	.	.	.	.	.	.	.	.	.	.	.	.	.	.	.	.	.	.	.	.	.	.	.	-	-	.	.	.	.	.
2045405	2044794	CDS	-1	fbp	antiphagocytic cell surface-anchored fibrinogen- and IgG Fc-binding protein SeM	Nonsense	C	A,T	1,1	.	.	.	.	.	.	.	.	.	.	.	.	.	.	.	.	.	.	.	.	.	.	.	.	.	.	.	.	.	.	.	.	.	-	-	.	.	.	.	.
2045407	2044796	CDS	-1	fbp	antiphagocytic cell surface-anchored fibrinogen- and IgG Fc-binding protein SeM	N	C	T	9	.	.	.	.	.	.	.	.	.	.	.	.	.	.	.	.	.	.	.	.	.	.	.	.	.	.	.	.	.	.	.	.	.	-	-	.	.	.	.	.
2045416	2044805	CDS	-1	fbp	antiphagocytic cell surface-anchored fibrinogen- and IgG Fc-binding protein SeM	N	T	C	1	.	.	.	.	.	.	.	.	.	.	.	.	.	.	.	.	.	.	.	.	.	.	.	.	.	.	.	.	.	.	.	.	.	-	-	.	.	.	.	.
2045417	2044806	CDS	-1	fbp	antiphagocytic cell surface-anchored fibrinogen- and IgG Fc-binding protein SeM	N	T	C	1	.	.	.	.	.	.	.	.	.	.	.	.	.	.	.	.	.	.	.	.	.	.	.	.	.	.	.	.	.	.	.	.	.	.	.	.	.	.	.	.
2045446	2044835	CDS	-1	fbp	antiphagocytic cell surface-anchored fibrinogen- and IgG Fc-binding protein SeM	N	G	A	9	.	.	.	.	.	.	.	.	.	.	.	.	.	.	.	.	.	.	.	.	.	.	.	.	.	.	.	.	.	.	.	.	.	.	.	.	.	.	.	.
2045454	2044843	CDS	-1	fbp	antiphagocytic cell surface-anchored fibrinogen- and IgG Fc-binding protein SeM	N	A	T	1	.	.	.	.	.	.	.	.	.	.	.	.	.	.	.	.	.	.	.	T	.	.	.	.	.	.	.	.	.	.	.	.	.	.	.	.	.	.	.	.
2045538	2044927	CDS	-1	fbp	antiphagocytic cell surface-anchored fibrinogen- and IgG Fc-binding protein SeM	N	T	A	1	.	.	.	.	.	.	.	.	.	.	.	.	.	.	.	.	.	.	.	.	.	.	.	.	.	.	.	.	.	.	.	.	.	.	.	.	.	.	.	.
2045540	2044929	CDS	-1	fbp	antiphagocytic cell surface-anchored fibrinogen- and IgG Fc-binding protein SeM	N	T	A	1	.	.	.	.	.	.	.	.	.	.	.	.	.	.	.	.	.	.	.	.	.	.	.	.	.	.	.	.	.	.	.	.	.	.	.	.	.	.	.	.
2045555	2044944	CDS	-1	fbp	antiphagocytic cell surface-anchored fibrinogen- and IgG Fc-binding protein SeM	Nonsense	G	A	1	.	.	.	.	.	.	.	.	.	.	.	.	.	.	.	.	.	.	.	.	.	.	.	.	.	.	.	.	.	.	.	.	.	.	.	.	.	.	.	.
2045579	2044968	Intergenic	-	-	-	-	G	A	1	.	.	.	.	.	.	A	.	.	.	.	.	.	.	.	.	.	.	.	.	-	.	.	.	.	.	.	.	.	.	.	.	.	.	.	.	.	.	.	.
2045580	2044969	Intergenic	-	-	-	-	T	C	2	.	.	.	.	.	.	C	.	.	.	.	.	.	.	.	.	.	.	.	.	-	.	.	.	.	.	.	.	.	.	.	.	.	.	.	.	.	.	.	.
2045622	2045011	Intergenic	-	-	-	-	C	T	3	.	.	.	.	.	.	.	.	.	.	.	.	.	.	.	.	.	.	.	.	.	.	.	.	.	.	.	.	.	.	.	.	.	.	.	.	.	.	.	.
2045623	2045012	Intergenic	-	-	-	-	C	T	1	.	.	.	.	.	.	.	.	.	.	.	.	.	.	.	.	.	.	.	.	.	.	.	.	.	.	.	.	.	.	.	.	.	.	.	.	.	.	.	.
2045625	2045014	Intergenic	-	-	-	-	T	C	1	.	.	.	.	.	.	.	.	.	.	.	.	.	.	.	.	.	.	.	.	.	.	.	.	.	.	.	.	.	.	.	.	.	.	.	.	.	.	.	.
2045629	2045018	Intergenic	-	-	-	-	A	G	11	.	.	.	.	.	.	.	.	.	.	.	.	.	.	.	.	.	.	.	.	.	.	.	.	.	.	.	.	.	.	.	.	.	.	.	.	.	.	.	.
2045632	2045020	Intergenic	-	-	-	-	T	C	1	.	.	.	.	.	.	.	.	.	.	.	.	.	.	.	.	.	.	.	.	.	.	.	.	.	.	.	.	.	.	.	.	.	.	.	.	.	.	.	.
2045743	2045131	Intergenic	-	-	-	-	C	A	1	.	.	.	.	.	.	.	.	.	.	.	.	.	.	.	.	.	.	.	.	.	.	.	.	.	.	.	.	.	.	.	.	.	.	.	.	.	.	.	.
2045948	2045322	CDS	1	SEQ_2018	AraC family regulatory protein	N	C	T	1	.	.	.	.	.	.	.	.	.	.	.	.	.	.	.	.	.	.	.	.	.	.	.	.	.	.	.	.	.	.	.	.	.	.	.	.	.	.	.	.
2046146	2045520	CDS	1	SEQ_2018	AraC family regulatory protein	Nonsense	T	A	1	.	.	.	.	.	.	.	.	.	.	.	.	.	.	.	.	.	.	.	.	.	.	.	.	.	.	.	.	.	.	.	.	.	.	.	.	.	.	.	.
2046242	2045613	CDS	1	SEQ_2018	AraC family regulatory protein	N	A	T	1	.	.	.	.	.	.	.	.	.	.	.	.	.	.	.	.	.	.	.	.	.	.	.	.	.	.	.	.	.	.	.	.	.	.	.	.	.	.	.	.
2046257	2045628	CDS	1	SEQ_2018	AraC family regulatory protein	N	G	A	2	.	.	.	.	.	.	.	.	.	.	.	.	.	.	.	.	.	.	.	.	.	.	.	.	.	.	.	.	.	.	.	.	.	.	.	.	.	.	.	.
2046326	2045697	CDS	1	SEQ_2018	AraC family regulatory protein	N	T	C	2	.	.	.	.	.	.	.	.	.	.	.	.	.	.	.	.	.	.	.	.	.	.	.	.	.	.	.	.	.	.	.	.	.	.	.	.	.	.	.	.
2046595	2045966	CDS	1	SEQ_2018	AraC family regulatory protein	N	T	C	1	.	.	.	.	.	.	.	.	.	.	.	.	.	.	C	.	.	.	.	.	.	.	.	.	.	.	.	.	.	.	.	.	.	.	.	.	.	.	.	.
2047566	2046937	CDS	1	SEQ_2019	putative NrdI-like protein	N	C	T	6	.	.	T	T	T	T	.	.	.	.	.	.	.	.	.	.	.	.	.	.	.	.	.	.	.	.	.	.	.	.	.	.	.	.	.	.	.	.	.	.
2047614	2046985	CDS	1	SEQ_2019	putative NrdI-like protein	N	G	A	1	.	.	.	.	.	.	.	.	.	.	.	.	.	.	.	.	.	.	.	.	.	.	.	.	.	.	.	.	.	.	.	.	.	.	.	.	.	.	.	.
2047995	2047366	Intergenic	-	-	-	-	C	T	1	.	.	.	.	T	.	.	.	.	.	.	.	.	.	.	.	.	.	.	.	.	.	.	.	.	.	.	.	.	.	.	.	.	.	.	.	.	.	.	.
2048418	2047789	CDS	-1	SEQ_2020	endonuclease/exonuclease/phosphatase family protein	S	G	A	1	.	.	.	.	.	.	A	.	.	.	.	.	.	.	.	.	.	.	.	.	.	.	.	.	.	.	.	.	.	.	.	.	.	.	.	.	.	.	.	.
2051362	2050733	Intergenic	-	-	-	-	G	A	1	.	.	.	.	.	.	.	.	.	.	.	.	A	.	.	.	.	.	.	.	.	.	.	.	.	.	.	.	.	.	.	.	.	.	.	.	.	.	.	.
2051367	2050738	Intergenic	-	-	-	-	C	T	2	.	.	.	.	.	.	.	.	.	.	.	.	.	.	.	.	.	.	.	.	.	.	.	.	.	.	.	.	.	.	.	.	.	.	.	.	.	.	.	.
2051457	2050828	Intergenic	-	-	-	-	G	A	3	.	.	.	.	.	.	.	.	.	.	.	.	.	.	.	.	.	.	.	.	.	.	.	.	.	.	.	.	.	.	.	.	.	.	.	.	.	.	.	.
2052058	2051429	CDS	-1	SEQ_2022	LacI family regulatory protein	N	G	A	2	.	A	.	.	.	.	.	.	.	.	.	.	.	.	.	.	.	.	.	.	.	.	.	.	.	.	.	.	.	.	.	.	.	.	.	.	.	.	.	.
2052214	2051585	CDS	-1	SEQ_2022	LacI family regulatory protein	N	T	C	1	.	.	C	.	.	.	.	.	.	.	.	.	.	.	.	.	.	.	.	.	.	.	.	.	.	.	.	.	.	.	.	.	.	.	.	.	.	.	.	.
2052283	2051654	CDS	-1	SEQ_2022	LacI family regulatory protein	Nonsense	G	A	2	.	.	.	.	.	.	.	.	.	.	.	.	.	.	.	.	.	.	.	.	.	.	.	.	.	.	.	.	.	.	.	.	.	.	.	.	A	A	.	.
2055479	2054850	CDS	1	SEQ_2025	histidine triad protein	N	T	C	2	.	.	.	.	.	.	.	.	.	.	.	.	.	.	.	.	.	.	.	.	.	.	.	.	.	.	.	.	.	.	.	.	.	.	.	.	.	.	.	.
2061199	2060570	CDS	1	trpG	anthranilate synthase component II	N	T	C	1	.	.	.	.	.	.	.	.	.	.	.	.	.	.	.	.	.	.	.	.	.	.	.	.	.	.	.	.	.	.	.	.	.	.	.	.	.	.	.	.
2062640	2062011	CDS	1	SEQ_2032	putative ATPase	N	C	T	1	.	.	.	.	.	.	.	.	.	.	.	.	.	.	.	.	.	.	.	.	.	.	.	.	.	.	.	.	.	.	.	.	.	.	.	.	.	.	.	.
2106506	2105870	CDS	1	SEQ_2090	putative DNA-binding protein	S	T	C	1	.	.	.	.	.	.	.	.	.	.	.	.	.	.	.	.	.	.	.	.	.	.	.	.	.	.	.	.	.	.	.	.	.	.	.	.	.	.	.	.
2109041	2108405	CDS	1	SEQ_2093	hypothetical protein (pseudogene)	-	A	G	106	.	.	.	.	.	.	.	.	.	.	.	.	.	.	.	.	.	G	G	G	G	G	G	G	G	G	G	G	G	G	G	G	G	G	G	.	.	.	.	.
2115001	2114365	Intergenic	-	-	-	-	G	A	2	.	.	.	.	.	.	.	.	.	.	A	A	.	.	.	.	.	.	.	.	.	.	.	.	.	.	.	.	.	.	.	.	.	.	.	.	.	.	.	.
2115030	2114394	Intergenic	-	-	-	-	G	T	3	.	.	.	.	.	.	.	.	.	.	.	.	.	.	.	.	.	.	.	T	.	.	.	.	.	.	.	.	.	.	.	.	.	.	.	.	.	.	.	.
2115032	2114396	Intergenic	-	-	-	-	T	C	1	.	.	C	.	.	.	.	.	.	.	.	.	.	.	.	.	.	.	.	.	.	.	.	.	.	.	.	.	.	.	.	.	.	.	.	.	.	.	.	.
2115052	2114416	Intergenic	-	-	-	-	A	G	1	.	.	.	.	.	.	.	.	.	.	.	.	.	.	.	.	.	.	.	.	.	.	.	.	.	.	.	.	.	.	.	.	.	.	.	.	.	.	.	.
2116064	2115428	CDS	1	SEQ_2100	putative cell surface-anchored protein	N	A	C	2	.	.	.	.	.	.	.	.	.	.	.	.	.	.	.	.	.	.	.	.	.	.	.	.	.	.	.	.	.	.	.	.	.	.	.	.	C	C	.	.
2116082	2115446	CDS	1	SEQ_2100	putative cell surface-anchored protein	N	A	G	2	.	G	.	.	.	.	.	.	.	.	.	.	.	.	.	.	.	.	.	.	.	.	.	.	.	.	.	.	.	.	.	.	.	.	.	.	.	.	.	.
2116254	2115618	CDS	1	SEQ_2100	putative cell surface-anchored protein	N	C	T	2	.	.	.	.	.	.	.	.	.	.	.	.	.	.	.	.	.	.	.	.	.	.	.	.	.	.	.	.	.	.	.	.	.	.	.	.	.	.	.	.
2117085	2116449	CDS	-1	SEQ_2101	putative collagen-like surface-anchored protein SclC	S	A	T	1	.	.	.	.	.	.	.	.	.	.	.	.	.	.	.	.	.	.	.	.	.	.	.	.	.	.	.	.	.	.	.	.	.	.	.	.	.	.	.	.
2117088	2116452	CDS	-1	SEQ_2101	putative collagen-like surface-anchored protein SclC	S	A	G	1	.	.	.	.	.	.	.	.	.	.	.	.	.	.	.	.	.	.	.	.	.	.	.	.	.	.	.	.	.	.	.	.	.	.	.	.	.	.	.	.
2117097	2116461	CDS	-1	SEQ_2101	putative collagen-like surface-anchored protein SclC	S	C	T	1	.	.	.	.	.	.	.	.	.	.	.	.	.	.	.	.	.	.	.	.	.	.	.	.	.	.	.	.	.	.	.	.	.	.	.	.	.	.	.	.
2119154	2118516	CDS	-1	SEQ_2103	putative microcin immunity protein	S	G	A	2	.	.	.	.	.	.	.	.	.	.	.	.	.	.	.	.	.	.	.	.	.	.	.	.	.	.	.	.	.	.	.	.	.	.	.	A	.	.	.	.
2126119	2125480	CDS	-1	SEQ_2108	sugar phosphotransferase system (PTS), lactose/cellobiose-specific family, IIB component	N	G	A	2	.	.	.	.	.	.	.	.	.	.	.	.	.	.	.	.	.	.	.	.	.	.	.	.	.	.	.	.	.	.	.	.	.	.	.	.	.	.	.	.
2126579	2125940	Intergenic	-	-	-	-	C	A	1	.	.	.	.	.	.	.	.	.	.	.	.	.	.	.	.	.	.	.	.	.	.	.	.	.	.	.	.	.	.	.	.	.	.	.	.	.	.	.	.
2129944	2129305	CDS	-1	purA	adenylosuccinate synthetase	N	A	C	2	.	.	.	.	.	.	.	.	.	.	.	.	.	.	.	.	.	.	.	.	.	.	.	.	.	.	.	.	.	.	.	.	.	.	.	.	.	.	.	.
2131020	2130381	Intergenic	-	-	-	-	C	T	3	.	.	.	.	.	.	.	.	.	.	.	.	.	.	.	.	.	.	.	.	.	.	.	.	.	.	.	.	.	.	.	.	.	.	.	.	.	.	.	.
2138433	2137794	Intergenic	-	-	-	-	T	A	1	.	.	.	.	.	.	.	.	.	.	.	.	.	.	.	.	.	.	.	.	.	.	.	.	.	.	.	.	.	.	.	.	.	.	.	.	.	.	.	.
2141682	2141022	CDS	-1	SEQ_2126	transport system permease protein	N	T	C	7	.	.	C	C	C	C	.	.	.	.	.	.	.	.	.	.	.	.	.	.	.	.	.	.	.	.	.	.	.	.	.	.	.	.	.	.	.	.	.	.
2145916	2145256	CDS	-1	SEQ_2131	putative tRNA-binding protein	S	A	C	2	.	.	.	.	.	.	.	.	.	.	.	.	.	.	.	.	.	.	.	.	.	.	.	.	.	.	.	.	.	.	.	.	.	.	.	.	.	.	.	.
2147672	2147012	CDS	1	pepA	putative glutamyl-aminopeptidase	N	C	T	1	.	.	.	.	.	.	.	.	.	.	.	.	.	.	.	.	.	.	.	.	.	.	.	.	.	.	.	.	.	.	.	.	.	.	.	.	.	.	.	.
2148254	2147594	CDS	1	pepA	putative glutamyl-aminopeptidase	N	G	C	6	.	.	C	C	C	C	.	.	.	.	.	.	.	.	.	.	.	.	.	.	.	.	.	.	.	.	.	.	.	.	.	.	.	.	.	.	.	.	.	.
2151768	2151084	Intergenic	-	-	-	-	C	T	1	.	.	.	.	T	.	.	.	.	.	.	.	.	.	.	.	.	.	.	.	.	.	.	.	.	.	.	.	.	.	.	.	.	.	.	.	.	.	.	.
2155340	2154656	CDS	-1	SEQ_2145	conserved hypothetical protein	S	T	C	149	C	C	C	C	C	C	C	C	C	C	C	C	C	C	C	C	C	C	C	C	C	C	C	C	C	C	C	C	C	C	C	C	C	C	C	.	.	.	.	.
2159573	2158889	Intergenic	-	-	-	-	C	T	1	.	.	.	.	.	.	.	.	.	.	.	.	.	.	.	.	.	.	.	.	.	.	.	.	.	.	.	.	.	.	.	.	.	.	.	.	.	.	.	.
2160333	2159649	CDS	-1	SEQ_2149	putative Holliday junction resolvase	S	C	T	29	T	.	.	.	.	.	T	T	T	T	T	T	T	T	T	T	T	.	.	.	.	.	.	.	.	.	.	.	.	.	.	.	.	.	.	.	.	.	.	.
2160649	2159965	CDS	-1	SEQ_2150	conserved hypothetical protein	N	C	T	1	.	.	.	.	.	.	.	.	.	.	.	.	.	.	.	.	.	.	.	.	.	.	.	.	.	.	.	.	.	.	.	.	.	.	.	.	.	.	.	.
2161343	2160659	CDS	-1	SEQ_2151	regulatory protein Spx	N	A	C	2	.	.	.	.	.	.	.	.	.	.	.	.	.	.	.	.	.	.	.	.	.	.	.	.	.	.	.	.	.	.	.	.	.	.	.	.	.	.	.	.
2161345	2160661	CDS	-1	SEQ_2151	regulatory protein Spx	N	C	T	1	.	.	.	.	.	.	.	.	.	.	.	.	.	.	.	.	.	.	.	.	.	.	.	.	.	.	.	.	.	.	.	.	.	.	.	.	.	.	.	.
2161747	2161063	Intergenic	-	-	-	-	A	G	1	.	.	.	.	.	.	.	.	.	.	.	.	.	.	.	.	.	.	.	.	.	.	.	.	.	.	.	.	.	.	.	.	.	.	.	.	.	.	.	.
2163885	2163201	CDS	-1	cinA	CinA-like protein	S	G	C	2	.	.	.	.	.	.	.	.	.	.	.	.	.	.	.	.	.	.	.	.	.	.	.	.	.	.	.	.	.	.	.	.	.	.	.	.	.	.	.	.
2165589	2164905	CDS	-1	slaB	phospholipase A2 SlaB	N	A	T	1	.	.	.	.	.	.	.	.	.	.	.	.	.	.	.	.	.	.	.	.	.	.	.	.	.	.	.	.	.	.	.	.	.	.	.	.	.	.	.	.
2166042	2165358	Intergenic	-	-	-	-	C	T	1	.	.	.	.	.	.	.	.	.	.	.	.	.	.	.	.	.	.	.	.	.	.	.	.	.	.	.	.	.	.	.	.	.	.	.	.	.	.	.	.
2168050	2167366	CDS	-1	ruvA	Holliday junction DNA helicase RuvA	N	C	T	1	.	.	.	.	.	.	.	.	.	.	.	.	.	.	.	.	.	.	.	.	.	.	.	.	.	.	.	.	.	.	.	.	.	.	.	.	.	.	.	.
2172986	2172302	CDS	-1	mutS	DNA mismatch repair protein MutS	N	T	C	2	.	.	.	.	.	.	.	.	.	.	.	.	.	.	.	.	.	.	.	.	.	.	.	.	.	.	.	.	.	.	.	.	.	.	.	.	.	.	.	.
2175838	2175154	CDS	1	argS	arginyl-tRNA synthetase	S	A	G	1	.	.	.	G	.	.	.	.	.	.	.	.	.	.	.	.	.	.	.	.	.	.	.	.	.	.	.	.	.	.	.	.	.	.	.	.	.	.	.	.
2177453	2176769	CDS	-1	SEQ_2165	putative antibiotic resistance transporter, ATP-binding protein	N	G	A	2	.	.	.	.	.	.	.	.	.	.	.	.	.	.	.	.	.	.	.	.	.	.	.	.	.	.	.	.	.	.	.	.	.	.	.	.	.	.	.	.
2178878	2178194	CDS	-1	SEQ_2166	putative membrane protein	N	A	G	1	.	.	.	.	.	.	.	.	.	.	.	.	.	.	.	.	.	.	.	.	.	.	.	.	.	.	.	.	.	.	.	.	.	.	.	.	.	.	.	.
2178935	2178251	CDS	-1	SEQ_2166	putative membrane protein	N	G	A	1	.	.	.	.	.	.	.	.	.	.	.	.	.	.	.	.	.	.	.	.	.	.	.	.	.	.	.	.	.	.	.	.	.	.	.	.	.	.	.	.
2179026	2178342	CDS	-1	SEQ_2166	putative membrane protein	N	C	A	1	.	.	.	.	.	.	.	.	.	.	.	.	.	.	.	.	.	.	.	.	.	.	.	.	.	.	.	.	.	.	.	.	.	.	.	.	.	.	.	.
2179530	2178846	CDS	-1	SEQ_2166	putative membrane protein	N	G	A	2	.	.	.	.	.	.	.	.	.	.	.	.	.	.	.	.	.	.	.	.	.	.	.	.	.	.	.	.	.	.	.	.	.	.	.	A	.	.	.	.
2180695	2180011	CDS	-1	SEQ_2167	putative membrane protein	N	G	A	1	.	.	.	.	.	.	A	.	.	.	.	.	.	.	.	.	.	.	.	.	.	.	.	.	.	.	.	.	.	.	.	.	.	.	.	.	.	.	.	.
2180799	2180115	CDS	-1	SEQ_2168	putative membrane protein	S	G	A	3	.	.	.	.	.	.	.	.	.	.	.	.	.	.	.	.	.	.	.	.	.	.	.	.	.	.	.	.	.	.	.	.	.	.	.	.	.	.	.	.
2180953	2180269	CDS	-1	SEQ_2168	putative membrane protein	N	A	C	2	.	.	.	.	.	.	.	.	.	.	.	.	.	.	.	.	.	.	.	.	.	.	.	.	.	.	.	.	.	.	.	.	.	.	.	.	.	.	.	.
2181500	2180816	CDS	-1	SEQ_2168	putative membrane protein	N	C	T	1	.	.	.	.	.	.	.	.	T	.	.	.	.	.	.	.	.	.	.	.	.	.	.	.	.	.	.	.	.	.	.	.	.	.	.	.	.	.	.	.
2185045	2184361	CDS	-1	SEQ_2171	ABC transporter, ATP-binding subunit	N	C	T	1	.	.	.	.	.	.	.	.	.	.	.	.	.	.	.	.	.	.	.	.	.	.	.	.	.	.	.	.	.	.	.	.	.	.	.	.	.	.	.	.
2186692	2186008	CDS	1	SEQ_2173	putative two-component regulatory system, sensor kinase protein	S	C	A	3	.	.	.	.	.	A	.	.	.	.	.	.	.	.	.	.	.	.	.	.	.	.	.	.	.	.	.	.	.	.	.	.	.	.	.	.	.	.	.	.
2187977	2187293	CDS	-1	hisS	histidyl-tRNA synthetase	S	G	A	3	.	.	.	.	.	.	.	.	.	.	.	.	.	.	.	.	.	.	.	.	.	.	.	.	.	.	.	.	.	.	.	.	.	.	.	.	.	.	.	.
2188528	2187844	CDS	-1	hisS	histidyl-tRNA synthetase	N	C	T	2	.	T	.	.	.	.	.	.	.	.	.	.	.	.	.	.	.	.	.	.	.	.	.	.	.	.	.	.	.	.	.	.	.	.	.	.	.	.	.	.
2190059	2189375	CDS	-1	SEQ_2175	putative lipoprotein	N	G	A	27	.	.	.	.	.	.	.	A	A	A	A	A	A	A	A	A	A	.	.	.	.	.	.	.	.	.	.	.	.	.	.	.	.	.	.	.	.	.	.	.
2192070	2191386	CDS	-1	SEQ_2179	conserved hypothetical protein	S	G	A	3	.	.	.	.	.	.	.	.	.	.	.	.	.	.	.	.	.	.	.	.	.	.	.	.	.	.	.	.	.	.	.	.	.	.	.	.	.	.	.	.
2194481	2193795	CDS	1	SEQ_2180	putative cell surface-anchored protein	N	C	T	1	.	.	.	.	.	.	.	N	.	.	.	.	.	.	.	.	.	.	.	.	.	.	.	.	.	.	.	.	.	.	.	.	.	.	.	.	.	N	.	.
2194487	2193801	CDS	1	SEQ_2180	putative cell surface-anchored protein	N	C	A	1	.	.	.	.	.	.	.	N	.	.	.	.	.	.	.	.	.	.	.	.	.	.	.	.	.	.	.	.	.	.	.	.	.	.	.	.	.	N	.	.
2194488	2193802	CDS	1	SEQ_2180	putative cell surface-anchored protein	S	C	T	1	.	.	.	.	.	.	.	N	.	.	.	.	.	.	.	.	.	.	.	.	.	.	.	.	.	.	.	.	.	.	.	.	.	.	.	.	.	N	.	.
2196584	2195898	CDS	1	SEQ_2182	putative response regulator	N	G	A	2	.	.	.	.	.	.	.	N	.	.	.	.	.	.	.	.	.	.	.	.	.	.	.	.	.	.	.	.	.	.	.	.	.	.	.	.	.	N	.	.
2200186	2199500	CDS	1	SEQ_2184	conserved hypothetical protein (pseudogene)	-	G	A	2	.	.	.	.	.	.	.	N	.	.	.	.	.	.	.	.	.	.	.	.	.	.	.	.	.	.	.	.	.	.	.	.	.	.	.	.	.	N	.	.
2203418	2202732	Intergenic	-	-	-	-	C	T	1	.	.	T	.	.	.	.	N	.	.	.	.	.	.	.	.	.	.	.	.	.	.	.	.	.	.	.	.	.	.	.	.	.	.	.	.	.	N	.	.
2204485	2203798	CDS	1	SEQ_2190	putative cell surface-anchored protein	N	G	A	147	A	A	A	A	A	A	A	N	A	A	A	A	A	A	A	A	A	A	A	A	A	A	A	A	A	A	A	A	A	A	A	A	A	A	A	.	.	N	.	.
2204577	2203890	CDS	1	SEQ_2190	putative cell surface-anchored protein	N	G	A	2	.	A	.	.	.	.	.	N	.	.	.	.	.	.	.	.	.	.	.	.	.	.	.	.	.	.	.	.	.	.	.	.	.	.	.	.	.	N	.	.
2205811	2205124	CDS	1	SEQ_2190	putative cell surface-anchored protein	N	T	C	14	.	.	.	.	.	.	.	C	C	C	C	N	C	C	C	C	C	.	.	.	.	.	.	.	.	.	.	.	.	.	.	.	.	.	.	.	.	.	.	.
2205817	2205130	CDS	1	SEQ_2190	putative cell surface-anchored protein	N	A	C	15	.	.	.	.	.	.	.	C	C	C	C	C	C	C	C	C	C	.	.	.	.	.	.	.	.	.	.	.	.	.	.	.	.	.	.	.	.	.	.	.
2205818	2205131	CDS	1	SEQ_2190	putative cell surface-anchored protein	S	T	C	16	.	.	.	.	.	.	.	C	C	C	C	C	C	C	C	C	C	.	.	.	.	.	.	.	.	.	.	.	.	.	.	.	.	.	.	.	.	.	.	.
2211600	2210912	CDS	-1	SEQ_2199	putative membrane protein	N	C	T	2	.	.	.	.	.	.	.	.	.	.	.	.	.	.	.	.	.	.	.	.	.	.	.	.	.	.	.	.	.	.	.	.	.	.	.	.	.	.	.	.
2219594	2218906	CDS	-1	SEQ_2205	DHH family protein	S	G	A	1	.	.	.	.	.	.	.	.	.	.	.	.	.	.	.	.	.	.	.	.	.	.	.	.	.	.	.	.	.	.	.	.	.	.	.	.	.	.	.	.
2224670	2223982	CDS	1	sdhA	putative L-serine dehydratase, alpha chain	N	C	G	1	.	.	.	.	.	.	.	.	.	.	.	.	.	.	.	.	.	.	.	.	.	.	.	.	.	.	.	.	.	.	.	.	.	.	.	.	.	.	.	.
2227665	2226977	CDS	-1	SEQ_2213	putative cobalt transport protein	N	G	A	1	.	.	.	.	A	.	.	.	.	.	.	.	.	.	.	.	.	.	.	.	.	.	.	.	.	.	.	.	.	.	.	.	.	.	.	.	.	.	.	.
2230260	2229572	CDS	-1	SEQ_2217	putative membrane protein	S	G	A	1	.	.	.	.	.	.	.	.	.	.	.	.	.	.	.	.	.	.	.	.	.	.	.	.	.	.	.	.	.	.	.	.	.	.	.	.	.	.	.	.
2233813	2233125	Intergenic	-	-	-	-	G	A	2	.	.	.	.	.	.	.	.	.	.	.	.	.	.	.	.	.	.	.	.	.	.	.	.	.	.	.	.	.	.	.	.	.	.	.	.	.	.	.	.
2234041	2233353	CDS	1	SEQ_2220	conserved hypothetical protein	N	G	A	3	.	.	.	.	.	.	.	.	.	.	.	.	.	.	.	.	.	A	.	.	.	.	.	.	.	.	.	.	.	.	.	.	.	.	.	.	.	.	.	.
2239030	2238342	CDS	-1	SEQ_2227	putative membrane protein (pseudogene)	-	A	C	4	.	.	.	.	.	.	.	.	.	.	.	.	.	.	.	.	.	.	.	C	.	.	.	.	.	.	.	.	.	.	.	.	.	.	.	.	.	.	.	.
2239037	2238348	CDS	-1	SEQ_2227	putative membrane protein (pseudogene)	-	A	G	4	.	.	.	.	.	.	.	.	.	.	.	.	.	.	.	.	.	.	.	G	.	.	.	.	.	.	.	.	.	.	.	.	.	.	.	.	.	.	.	.
2239040	2238351	CDS	-1	SEQ_2227	putative membrane protein (pseudogene)	-	G	C	4	.	.	.	.	.	.	.	.	.	.	.	.	.	.	.	.	.	.	.	C	.	.	.	.	.	.	.	.	.	.	.	.	.	.	.	.	.	.	.	.
2239041	2238352	CDS	-1	SEQ_2227	putative membrane protein (pseudogene)	-	A	T	4	.	.	.	.	.	.	.	.	.	.	.	.	.	.	.	.	.	.	.	T	.	.	.	.	.	.	.	.	.	.	.	.	.	.	.	.	.	.	.	.
2239042	2238353	CDS	-1	SEQ_2227	putative membrane protein (pseudogene)	-	G	C	1	.	.	.	.	.	.	C	.	.	.	.	.	.	.	.	.	.	.	.	.	.	.	.	.	.	.	.	.	.	.	.	.	.	.	.	.	.	.	.	.
2241051	2240362	CDS	-1	SEQ_2228	putative membrane protein	N	C	A	2	.	A	.	.	.	.	.	.	.	.	.	.	.	.	.	.	.	.	.	.	.	.	.	.	.	.	.	.	.	.	.	.	.	.	.	.	.	.	.	.
2241063	2240374	CDS	-1	SEQ_2228	putative membrane protein	S	A	G	2	.	G	.	.	.	.	.	.	.	.	.	.	.	.	.	.	.	.	.	.	.	.	.	.	.	.	.	.	.	.	.	.	.	.	.	.	.	.	.	.
2241065	2240376	CDS	-1	SEQ_2228	putative membrane protein	N	T	C	2	.	C	.	.	.	.	.	.	.	.	.	.	.	.	.	.	.	.	.	.	.	.	.	.	.	.	.	.	.	.	.	.	.	.	.	.	.	.	.	.
2241084	2240395	CDS	-1	SEQ_2228	putative membrane protein	S	G	A	2	.	A	.	.	.	.	.	.	.	.	.	.	.	.	.	.	.	.	.	.	.	.	.	.	.	.	.	.	.	.	.	.	.	.	.	.	.	.	.	.
2246611	2245922	CDS	1	SEQ_2233	ABC transporter ATP-binding protein	N	A	G	2	.	.	.	.	.	.	.	.	.	.	.	.	.	.	.	.	.	.	.	.	.	.	.	.	.	.	.	.	.	.	.	.	.	.	.	.	.	.	.	.
2249475	2248785	CDS	1	SEQ_2234	putative membrane protein	N	C	G	1	.	.	.	.	.	.	G	.	.	.	.	.	.	.	.	.	.	.	.	.	.	.	.	.	.	.	.	.	.	.	.	.	.	.	.	.	.	.	.	.
2249487	2248797	CDS	1	SEQ_2234	putative membrane protein	N	G	T	2	.	T	.	.	.	.	.	.	.	.	.	.	.	.	.	.	.	.	.	.	.	.	.	.	.	.	.	.	.	.	.	.	.	.	.	.	.	.	.	.
2251201	2250511	Intergenic	-	-	-	-	A	G	4	.	.	.	.	.	.	.	.	.	.	.	.	.	.	.	.	.	.	.	.	.	.	.	.	.	.	.	.	.	.	.	.	.	.	.	.	.	.	.	.
[truncated: 184 more columns]

## Sheet: Supplementary Table 3
Supplementary Table 3
Legend
List of the primers used in this study.
Primer name	Function	Primer sequence (5' to 3')
hasA qPCR F1	Quantification of hasA transcription	CATTGTTCATCGGTCAGAG
hasA qPCR R1		GTATCTGAGTCAACG
hasB qPCR F2	Quantification of hasB transcription	GGTCTAGATGCTCAGC
hasB qPCR R2		CTTTGGCAGGCAATAG
hasC qPCR F1	Quantification of hasC transcription	CGAGCTCGAATACAATC
hasC qPCR R1		CTCTAGGGTGGCTCTG
gyrA forward	Quantification of gyrA transcription	CTATGAAGCGATGGTCCGTATGG
gyrA reverse		CCATAGAACCAAAGTTTCCATGACC
has tan F1	Detection of tandem duplication of the has locus	GCTGCCAATAGAGCTAAGTC
has tan R1		CTGATCAAGCGCGATAC
